# Supplementary material for: catena-Poly[[(nitrato-κ2 O,O′)silver(I)]-μ-1,2-bis­(diphenyl­phosphino)ethane-κ2 P:P′]
Source: Acta Crystallogr Sect E Struct Rep Online. 2008 Jul 5;64(Pt 8):m981. doi: 10.1107/S1600536808019442 (PMC2961910; doi:10.1107/S1600536808019442)
Supplement: Supplementary file 1 [file e-64-0m981-sup1.cif]

##############################################################################
###                                                                        ###
###        Electronic paper (Acta Crystallographica Section E)             ###
###                                                                        ###
##############################################################################
#                                                                            #
# This CIF contains the data in a paper accepted for publication in Acta     #
# Crystallographica Section E. It conforms to the requirements of Notes      #
# for Authors for Section E, and has been peer reviewed under the auspices   #
# of the IUCr Commission on Journals.                                        #
#                                                                            #
# Full details of the Crystallographic Information File format               #
# are given in the paper "The Crystallographic Information File (CIF):       #
# a New Standard Archive File for Crystallography" by S. R. Hall, F. H.      #
# Allen and I. D. Brown [Acta Cryst. (1991), A47, 655-685].                  #
#                                                                            #
# The current version of the core CIF dictionary is obtainable from          #
# ftp://ftp.iucr.org/pub/cif_core.dic. The current version number is 2.4.    #
#                                                                            #
# Software is freely available for graphical display of the structure(s) in  #
# this CIF.  For information consult the CIF home page http://www.iucr.org/  #
# cif/home.html                                                              #
#                                                                            #
# This file may be used for bona fide research purposes within the           #
# scientific community so long as proper attribution is given to the journal # 
# article from which it was obtained.                                        #
#                                                                            #
##############################################################################
                                             
data_I
_audit_creation_method     SHELXL-97
_chemical_name_systematic
;
<i>catena</i>-Poly[[(nitrato-\k^2^<i>O</i>,<i>O</i>')silver(I)]-
\m-1,2-bis(diphenylphosphino)ethane-\k^2^<i>P</i>:<i>P</i>']
;
_chemical_name_common     ?
_chemical_formula_moiety     'C26 H24 Ag N O3 P2'
_chemical_formula_sum     'C26 H24 Ag N O3 P2'
_chemical_formula_iupac     '[Ag (N O3) (C26 H24 P2)]'
_chemical_formula_weight     568.27
_chemical_melting_point     ?
_symmetry_cell_setting     monoclinic
_symmetry_space_group_name_H-M     'C 2/c'
_symmetry_space_group_name_hall     '-C 2yc'
loop_
    _symmetry_equiv_pos_as_xyz
    'x, y, z'
    '-x, y, -z+1/2'
    'x+1/2, y+1/2, z'
    '-x+1/2, y+1/2, -z+1/2'
    '-x, -y, -z'
    'x, -y, z-1/2'
    '-x+1/2, -y+1/2, -z'
    'x+1/2, -y+1/2, z-1/2'
_cell_length_a     17.123(3)
_cell_length_b     14.064(3)
_cell_length_c     11.120(2)
_cell_angle_alpha     90.00
_cell_angle_beta     108.33(3)
_cell_angle_gamma     90.00
_cell_volume     2542.0(9)
_cell_formula_units_Z     4
_cell_measurement_reflns_used     5049
_cell_measurement_theta_min     3.48
_cell_measurement_theta_max     25.34
_cell_measurement_temperature     223.15
_exptl_crystal_description     block
_exptl_crystal_colour     colorless
_exptl_crystal_size_max     0.30
_exptl_crystal_size_mid     0.26
_exptl_crystal_size_min     0.20
_exptl_crystal_density_diffrn     1.485
_exptl_crystal_density_meas     ?
_exptl_crystal_density_method     ?
_exptl_crystal_F_000     1152
_exptl_absorpt_coefficient_mu     0.946
_exptl_absorpt_correction_type     multi-scan
_exptl_absorpt_process_details     '(Jacobson, 1998)'
_exptl_absorpt_correction_T_min     0.7035
_exptl_absorpt_correction_T_max     0.8334
_exptl_special_details
;
no
;
_diffrn_ambient_temperature     223.15
_diffrn_radiation_type     MoK\a
_diffrn_radiation_wavelength     0.71073
_diffrn_radiation_source     'fine-focus sealed tube'
_diffrn_radiation_monochromator     graphite
_diffrn_measurement_device_type     'Rigaku Mercury diffractometer'
_diffrn_measurement_method     '\w scans'
_diffrn_detector_area_resol_mean     14.6306
_diffrn_reflns_number     12170
_diffrn_reflns_av_R_equivalents     0.0305
_diffrn_reflns_av_sigmaI/netI     0.0232
_diffrn_reflns_theta_min     3.48
_diffrn_reflns_theta_max     25.34
_diffrn_reflns_theta_full     25.34
_diffrn_measured_fraction_theta_max     0.997
_diffrn_measured_fraction_theta_full     0.997
_diffrn_reflns_limit_h_min     -20
_diffrn_reflns_limit_h_max     19
_diffrn_reflns_limit_k_min     -16
_diffrn_reflns_limit_k_max     15
_diffrn_reflns_limit_l_min     -13
_diffrn_reflns_limit_l_max     13
_diffrn_standards_number     0
_diffrn_standards_interval_count     0
_diffrn_standards_interval_time     0
_diffrn_standards_decay_%     0
_refine_special_details
;
 Refinement of F^2^ against ALL reflections.  The weighted R-factor wR and
 goodness of fit S are based on F^2^, conventional R-factors R are based
 on F, with F set to zero for negative F^2^. The threshold expression of
 F^2^ > 2sigma(F^2^) is used only for calculating R-factors(gt) etc. and is
 not relevant to the choice of reflections for refinement.  R-factors based
 on F^2^ are statistically about twice as large as those based on F, and R-
 factors based on ALL data will be even larger.
;
_reflns_number_total     2327
_reflns_number_gt     2161
_reflns_threshold_expression     I>2\s(I)
_refine_ls_structure_factor_coef     Fsqd
_refine_ls_matrix_type     full
_refine_ls_R_factor_all     0.0391
_refine_ls_R_factor_gt     0.0353
_refine_ls_wR_factor_gt     0.0849
_refine_ls_wR_factor_ref     0.0872
_refine_ls_goodness_of_fit_ref     1.067
_refine_ls_restrained_S_all     1.067
_refine_ls_number_reflns     2327
_refine_ls_number_parameters     151
_refine_ls_number_restraints     0
_refine_ls_hydrogen_treatment     constr
_refine_ls_weighting_scheme     calc
_refine_ls_weighting_details
         'calc w=1/[\s^2^(Fo^2^)+(0.0457P)^2^+4.2828P] where P=(Fo^2^+2Fc^2^)/3'
_atom_sites_solution_hydrogens     geom
_atom_sites_solution_primary     direct
_atom_sites_solution_secondary     difmap
_refine_ls_shift/su_max     0.000
_refine_ls_shift/su_mean     0.000
_refine_diff_density_max     0.967
_refine_diff_density_min     -0.449
_refine_ls_extinction_method     none
_refine_ls_extinction_coef     ?
loop_
    _atom_type_symbol
    _atom_type_description
    _atom_type_scat_dispersion_real
    _atom_type_scat_dispersion_imag
    _atom_type_scat_source
    'C' 'C' 0.0033 0.0016
                         'International Tables Vol C Tables 4.2.6.8 and 6.1.1.4'
    'H' 'H' 0.0000 0.0000
                         'International Tables Vol C Tables 4.2.6.8 and 6.1.1.4'
    'Ag' 'Ag' -0.8971 1.1015
                         'International Tables Vol C Tables 4.2.6.8 and 6.1.1.4'
    'N' 'N' 0.0061 0.0033
                         'International Tables Vol C Tables 4.2.6.8 and 6.1.1.4'
    'O' 'O' 0.0106 0.0060
                         'International Tables Vol C Tables 4.2.6.8 and 6.1.1.4'
    'P' 'P' 0.1023 0.0942
                         'International Tables Vol C Tables 4.2.6.8 and 6.1.1.4'
_computing_data_collection     'CrystalClear (Rigaku/MSC, 2001)'
_computing_cell_refinement     'CrystalClear'
_computing_data_reduction     'CrystalStructure (Rigaku/MSC, 2004)'
_computing_structure_solution     'SHELXS97 (Sheldrick, 2008)'
_computing_structure_refinement     'SHELXL97 (Sheldrick, 2008)'
_computing_molecular_graphics     'SHELXL97 (Sheldrick, 2008)'
_computing_publication_material     'SHELXL97 (Sheldrick, 2008)'
loop_
    _atom_site_type_symbol
    _atom_site_label
    _atom_site_fract_x
    _atom_site_fract_y
    _atom_site_fract_z
    _atom_site_U_iso_or_equiv
    _atom_site_adp_type
    _atom_site_calc_flag
    _atom_site_refinement_flags
    _atom_site_occupancy
    _atom_site_disorder_assembly
    _atom_site_disorder_group
    Ag Ag1 0.0000 0.33644(2) 0.2500 0.03718(14) Uani d S 1 . .
    P P1 0.08413(5) 0.39847(5) 0.13087(7) 0.02910(19) Uani d . 1 . .
    O O1 0.06120(15) 0.17517(16) 0.3151(2) 0.0493(6) Uani d . 1 . .
    O O2 0.0000 0.0421(3) 0.2500 0.0783(13) Uani d S 1 . .
    N N1 0.0000 0.1292(3) 0.2500 0.0409(9) Uani d S 1 . .
    C C1 0.18506(17) 0.4287(2) 0.2384(3) 0.0342(7) Uani d . 1 . .
    C C2 0.2341(2) 0.5014(3) 0.2188(3) 0.0486(8) Uani d . 1 . .
    H H2A 0.2160 0.5381 0.1457 0.058 Uiso calc R 1 . .
    C C3 0.3100(2) 0.5200(3) 0.3075(4) 0.0635(11) Uani d . 1 . .
    H H3A 0.3426 0.5693 0.2943 0.076 Uiso calc R 1 . .
    C C4 0.3370(2) 0.4648(3) 0.4153(4) 0.0633(11) Uani d . 1 . .
    H H4A 0.3878 0.4771 0.4750 0.076 Uiso calc R 1 . .
    C C5 0.2902(2) 0.3933(3) 0.4345(4) 0.0612(11) Uani d . 1 . .
    H H5A 0.3094 0.3560 0.5069 0.073 Uiso calc R 1 . .
    C C6 0.2142(2) 0.3747(3) 0.3484(3) 0.0472(8) Uani d . 1 . .
    H H6A 0.1822 0.3257 0.3639 0.057 Uiso calc R 1 . .
    C C7 0.10284(19) 0.3224(2) 0.0110(3) 0.0351(7) Uani d . 1 . .
    C C8 0.1568(2) 0.3472(3) -0.0540(4) 0.0529(9) Uani d . 1 . .
    H H8A 0.1849 0.4048 -0.0367 0.064 Uiso calc R 1 . .
    C C9 0.1693(3) 0.2867(3) -0.1445(4) 0.0690(12) Uani d . 1 . .
    H H9A 0.2050 0.3040 -0.1888 0.083 Uiso calc R 1 . .
    C C10 0.1292(3) 0.2022(3) -0.1684(4) 0.0702(13) Uani d . 1 . .
    H H10A 0.1385 0.1613 -0.2282 0.084 Uiso calc R 1 . .
    C C11 0.0753(3) 0.1761(3) -0.1058(4) 0.0677(13) Uani d . 1 . .
    H H11A 0.0477 0.1183 -0.1237 0.081 Uiso calc R 1 . .
    C C12 0.0620(2) 0.2364(2) -0.0154(3) 0.0490(9) Uani d . 1 . .
    H H12A 0.0255 0.2189 0.0274 0.059 Uiso calc R 1 . .
    C C13 0.04348(17) 0.5080(2) 0.0442(3) 0.0339(6) Uani d . 1 . .
    H H13A 0.0432 0.5582 0.1039 0.041 Uiso calc R 1 . .
    H H13B 0.0787 0.5278 -0.0046 0.041 Uiso calc R 1 . .
loop_
    _atom_site_aniso_label
    _atom_site_aniso_U_11
    _atom_site_aniso_U_22
    _atom_site_aniso_U_33
    _atom_site_aniso_U_12
    _atom_site_aniso_U_13
    _atom_site_aniso_U_23
    Ag1 0.0364(2) 0.0378(2) 0.0391(2) 0.000 0.01439(15) 0.000
    P1 0.0287(4) 0.0281(4) 0.0297(4) 0.0031(3) 0.0081(3) 0.0020(3)
    O1 0.0397(13) 0.0446(14) 0.0527(14) 0.0038(10) -0.0010(11) 0.0004(11)
    O2 0.077(3) 0.038(2) 0.118(4) 0.000 0.029(3) 0.000
    N1 0.042(2) 0.033(2) 0.049(2) 0.000 0.0154(19) 0.000
    C1 0.0290(15) 0.0384(16) 0.0348(15) 0.0051(12) 0.0096(13) -0.0052(13)
    C2 0.0403(19) 0.049(2) 0.054(2) -0.0047(15) 0.0113(16) -0.0005(16)
    C3 0.0357(19) 0.063(3) 0.088(3) -0.0127(17) 0.014(2) -0.018(2)
    C4 0.0361(19) 0.082(3) 0.059(2) 0.006(2) -0.0046(18) -0.028(2)
    C5 0.047(2) 0.083(3) 0.043(2) 0.015(2) -0.0008(18) -0.0020(19)
    C6 0.0372(18) 0.062(2) 0.0404(18) 0.0085(16) 0.0087(15) 0.0075(16)
    C7 0.0380(17) 0.0331(16) 0.0326(15) 0.0098(12) 0.0088(13) -0.0003(12)
    C8 0.054(2) 0.052(2) 0.060(2) -0.0011(17) 0.0288(19) -0.0087(17)
    C9 0.077(3) 0.081(3) 0.062(3) 0.013(2) 0.040(2) -0.015(2)
    C10 0.097(3) 0.063(3) 0.049(2) 0.027(2) 0.021(2) -0.014(2)
    C11 0.107(4) 0.040(2) 0.047(2) 0.000(2) 0.011(2) -0.0088(17)
    C12 0.071(2) 0.0376(18) 0.0369(17) -0.0022(16) 0.0145(17) 0.0004(14)
    C13 0.0335(16) 0.0294(15) 0.0366(15) 0.0031(12) 0.0080(13) 0.0042(12)
_geom_special_details
;
All e.s.d.'s (except the e.s.d. in the dihedral angle between two l.s.
planes) are estimated using the full covariance matrix. The cell e.s.d.'s
are taken into account individually in the estimation of e.s.d.'s in
distances, angles and torsion angles; correlations between e.s.d.'s in
cell parameters are only used when they are defined by crystal symmetry.
An approximate (isotropic) treatment of cell e.s.d.'s is used for
estimating e.s.d.'s involving l.s. planes.
;
loop_
    _geom_bond_atom_site_label_1
    _geom_bond_atom_site_label_2
    _geom_bond_site_symmetry_2
    _geom_bond_distance
    _geom_bond_publ_flag
    Ag1 P1 . 2.4066(9) yes
    Ag1 P1 2 2.4066(9) yes
    Ag1 O1 2 2.508(2) yes
    Ag1 O1 . 2.508(2) yes
    P1 C7 . 1.815(3) ?
    P1 C1 . 1.816(3) ?
    P1 C13 . 1.834(3) ?
    O1 N1 . 1.250(3) ?
    O2 N1 . 1.225(5) ?
    N1 O1 2 1.250(3) ?
    C1 C2 . 1.382(5) ?
    C1 C6 . 1.393(4) ?
    C2 C3 . 1.388(5) ?
    C2 H2A . 0.9300 ?
    C3 C4 . 1.381(6) ?
    C3 H3A . 0.9300 ?
    C4 C5 . 1.343(6) ?
    C4 H4A . 0.9300 ?
    C5 C6 . 1.376(5) ?
    C5 H5A . 0.9300 ?
    C6 H6A . 0.9300 ?
    C7 C12 . 1.381(5) ?
    C7 C8 . 1.386(5) ?
    C8 C9 . 1.385(5) ?
    C8 H8A . 0.9300 ?
    C9 C10 . 1.357(7) ?
    C9 H9A . 0.9300 ?
    C10 C11 . 1.370(7) ?
    C10 H10A . 0.9300 ?
    C11 C12 . 1.387(5) ?
    C11 H11A . 0.9300 ?
    C12 H12A . 0.9300 ?
    C13 C13 5_565 1.521(6) ?
    C13 H13A . 0.9700 ?
    C13 H13B . 0.9700 ?
loop_
    _geom_angle_atom_site_label_1
    _geom_angle_atom_site_label_2
    _geom_angle_atom_site_label_3
    _geom_angle_site_symmetry_1
    _geom_angle_site_symmetry_3
    _geom_angle
    _geom_angle_publ_flag
    P1 Ag1 P1 . 2 137.49(4) yes
    P1 Ag1 O1 . 2 115.92(7) yes
    P1 Ag1 O1 2 2 102.63(7) yes
    P1 Ag1 O1 . . 102.63(6) yes
    P1 Ag1 O1 2 . 115.92(7) yes
    O1 Ag1 O1 2 . 50.52(11) yes
    C7 P1 C1 . . 105.68(14) ?
    C7 P1 C13 . . 103.59(14) ?
    C1 P1 C13 . . 105.93(14) ?
    C7 P1 Ag1 . . 117.71(11) ?
    C1 P1 Ag1 . . 109.46(10) ?
    C13 P1 Ag1 . . 113.56(10) ?
    N1 O1 Ag1 . . 95.88(19) ?
    O2 N1 O1 . . 121.14(18) ?
    O2 N1 O1 . 2 121.14(18) ?
    O1 N1 O1 . 2 117.7(4) ?
    C2 C1 C6 . . 118.3(3) ?
    C2 C1 P1 . . 124.7(2) ?
    C6 C1 P1 . . 117.0(3) ?
    C1 C2 C3 . . 120.5(4) ?
    C1 C2 H2A . . 119.8 ?
    C3 C2 H2A . . 119.8 ?
    C4 C3 C2 . . 119.6(4) ?
    C4 C3 H3A . . 120.2 ?
    C2 C3 H3A . . 120.2 ?
    C5 C4 C3 . . 120.4(3) ?
    C5 C4 H4A . . 119.8 ?
    C3 C4 H4A . . 119.8 ?
    C4 C5 C6 . . 120.9(4) ?
    C4 C5 H5A . . 119.6 ?
    C6 C5 H5A . . 119.6 ?
    C5 C6 C1 . . 120.4(4) ?
    C5 C6 H6A . . 119.8 ?
    C1 C6 H6A . . 119.8 ?
    C12 C7 C8 . . 119.1(3) ?
    C12 C7 P1 . . 118.6(3) ?
    C8 C7 P1 . . 122.4(3) ?
    C9 C8 C7 . . 120.3(4) ?
    C9 C8 H8A . . 119.8 ?
    C7 C8 H8A . . 119.8 ?
    C10 C9 C8 . . 119.8(4) ?
    C10 C9 H9A . . 120.1 ?
    C8 C9 H9A . . 120.1 ?
    C9 C10 C11 . . 121.0(4) ?
    C9 C10 H10A . . 119.5 ?
    C11 C10 H10A . . 119.5 ?
    C10 C11 C12 . . 119.7(4) ?
    C10 C11 H11A . . 120.2 ?
    C12 C11 H11A . . 120.2 ?
    C7 C12 C11 . . 120.1(4) ?
    C7 C12 H12A . . 119.9 ?
    C11 C12 H12A . . 119.9 ?
    C13 C13 P1 5_565 . 110.4(3) ?
    C13 C13 H13A 5_565 . 109.6 ?
    P1 C13 H13A . . 109.6 ?
    C13 C13 H13B 5_565 . 109.6 ?
    P1 C13 H13B . . 109.6 ?
    H13A C13 H13B . . 108.1 ?
data_global
_journal_date_recd_electronic     2008-06-25
_journal_date_accepted     2008-06-26
_journal_name_full     'Acta Crystallographica, Section E'
_journal_year     2008
_journal_volume     64
_journal_issue      8
_journal_page_first     m981
_journal_page_last     m981
_journal_paper_category     QM
_journal_coeditor_code     HK2480
_publ_contact_author_name     'You'
_publ_contact_author_address
;
XiuLi You
;
_publ_contact_author_email     jxstnu116@yahoo.cn
_publ_contact_author_fax     ?
_publ_contact_author_phone     '+86 791-3805183'
_publ_section_title
;\
<i>catena</i>-Poly[[(nitrato-\k^2^<i>O</i>,<i>O</i>')silver(I)]-\m-1,2-\
bis(diphenylphosphino)ethane-\k^2^<i>P</i>:<i>P</i>']
;
loop_
    _publ_author_name
    _publ_author_footnote
    _publ_author_address
    'Wang, Xing-Cong' .
;
Jiangxi Key Laboratory of Organic Chemistry,
Jiangxi Science and Technology Normal University,
Nanchang 330013,
People's Republic of China
;
    'Wu, Yan-Li' .
;
Jiangxi Key Laboratory of Organic Chemistry,
Jiangxi Science and Technology Normal University,
Nanchang 330013,
People's Republic of China
;
    'You, Xiu-Li' .
;
Jiangxi Key Laboratory of Organic Chemistry,
Jiangxi Science and Technology Normal University,
Nanchang 330013,
People's Republic of China
;
_publ_section_synopsis     .
