# Supplementary material for: catena-Poly[[(nitrato-κ2 O,O′)silver(I)]-μ-1,2-bis­(diphenyl­phosphino)ethane-κ2 P:P′]
Source: Acta Crystallogr Sect E Struct Rep Online. 2008 Jul 5;64(Pt 8):m981. doi: 10.1107/S1600536808019442 (PMC2961910; doi:10.1107/S1600536808019442)
Supplement: Supplementary file 2 [file e-64-0m981-Isup2.hkl]

# 
# h,k,l, Fc-squared, Fo-squared, sigma(Fo-squared) and status flag 
# 
data_I
_shelx_title ' L in                          C2/c' 
_shelx_refln_list_code          4 
_shelx_F_calc_maximum      361.06 
_exptl_crystal_F_000      1151.87 
_reflns_d_resolution_high  0.8302 
 
loop_ 
 _symmetry_equiv_pos_as_xyz 
 'x, y, z' 
 '-x, y, -z+1/2' 
 'x+1/2, y+1/2, z' 
 '-x+1/2, y+1/2, -z+1/2' 
 '-x, -y, -z' 
 'x, -y, z-1/2' 
 '-x+1/2, -y+1/2, -z' 
 'x+1/2, -y+1/2, z-1/2' 
 
_cell_length_a    17.1230 
_cell_length_b    14.0640 
_cell_length_c    11.1200 
_cell_angle_alpha  90.000 
_cell_angle_beta  108.330 
_cell_angle_gamma  90.000 
 
_shelx_F_squared_multiplier     1.000 
 
loop_ 
 _refln_index_h 
 _refln_index_k 
 _refln_index_l 
 _refln_F_squared_calc 
 _refln_F_squared_meas 
 _refln_F_squared_sigma 
 _refln_observed_status 
   4   0   0    12872.18    13239.14    120.96 o 
   6   0   0    10710.68    10584.43    108.32 o 
   8   0   0       41.60      188.38     23.95 o 
  10   0   0    15418.92    16349.75    157.20 o 
  12   0   0    16363.49    17582.07    254.66 o 
  14   0   0     7010.74     7326.46    182.14 o 
  16   0   0     1348.18     1250.20    101.34 o 
  18   0   0      909.90      757.34     79.45 o 
   3   1   0     3803.09     3560.47     32.34 o 
   5   1   0       67.18       63.07      8.91 o 
   7   1   0      506.98      643.11     22.99 o 
   9   1   0     3675.82     3781.01     51.76 o 
  11   1   0     2421.93     2396.74     47.79 o 
  13   1   0     2627.03     2436.68     67.96 o 
  15   1   0        4.77       27.77     21.77 o 
  17   1   0        0.92       29.63     14.54 o 
  19   1   0       24.72       55.87     22.37 o 
   2   2   0    25478.67    27130.05    112.30 o 
   4   2   0      741.72      814.55     26.02 o 
   6   2   0      657.25      609.63     23.34 o 
   8   2   0     2957.82     3100.11     51.39 o 
  10   2   0      369.47      354.44     22.52 o 
  12   2   0      573.96      613.17     31.41 o 
  14   2   0     1755.88     1574.55     70.41 o 
  16   2   0      760.87      703.45     38.96 o 
  18   2   0      894.73      687.39     76.57 o 
   1   3   0    13942.97    14193.72     98.93 o 
   3   3   0       78.74       91.01     14.82 o 
   5   3   0    26582.13    26880.27    158.04 o 
   7   3   0    29564.02    31691.87    270.06 o 
   9   3   0    12289.55    12580.35    113.34 o 
  11   3   0    21149.53    22540.90    217.92 o 
  13   3   0     5020.06     5176.63     92.20 o 
  15   3   0     1158.33     1123.17     51.38 o 
  17   3   0      287.67      296.53     40.14 o 
  19   3   0     1019.09      845.59     81.86 o 
   0   4   0    15116.70    14593.76    112.48 o 
   2   4   0     9140.82     8707.46     60.32 o 
   4   4   0     1853.63     1577.06     29.74 o 
   6   4   0      227.40      160.55     14.64 o 
   8   4   0     1892.42     1873.03     41.46 o 
  10   4   0    11491.65    12619.58    149.20 o 
  12   4   0     4532.46     4431.94     70.13 o 
  14   4   0     4836.01     4510.65     80.24 o 
  16   4   0       10.49       34.59     12.54 o 
  18   4   0       25.98       40.11     47.61 o 
   1   5   0     1650.58     1655.70     36.74 o 
   3   5   0     5649.22     6086.66     54.33 o 
   5   5   0    17436.75    18494.11    149.56 o 
   7   5   0    10362.54    11176.73     95.20 o 
   9   5   0     4121.46     4192.90     68.43 o 
  11   5   0      430.19      369.62     26.36 o 
  13   5   0       30.50       53.00     16.58 o 
  15   5   0        8.62       -5.81     19.10 o 
  17   5   0     1104.96     1030.17    105.66 o 
   0   6   0    35338.61    36825.91    309.11 o 
   2   6   0    15925.30    15790.37    124.16 o 
   4   6   0    15845.47    15516.19    117.01 o 
   6   6   0    12257.46    11628.55     91.04 o 
   8   6   0    11298.53    11535.84    112.16 o 
  10   6   0     1096.17      986.85     38.48 o 
  12   6   0     1089.28     1179.15     48.25 o 
  14   6   0     1058.29      957.36     41.78 o 
  16   6   0     2253.17     2075.80     92.36 o 
  18   6   0     3005.65     3063.86    182.56 o 
   1   7   0     5552.55     5480.95     56.83 o 
   3   7   0     6418.18     6697.73     64.95 o 
   5   7   0     2834.67     2429.32     43.53 o 
   7   7   0     3337.56     3156.83     54.55 o 
   9   7   0     2986.81     2911.36     60.14 o 
  11   7   0      227.29      191.83     29.07 o 
  13   7   0     1260.27     1294.45     50.53 o 
  15   7   0      352.93      326.40     38.12 o 
  17   7   0      364.41      270.83     58.36 o 
   0   8   0      369.65      442.73     32.94 o 
   2   8   0     2379.44     2526.74     54.10 o 
   4   8   0      191.34      238.88     19.58 o 
   6   8   0     2221.37     2448.89     49.42 o 
   8   8   0      607.76      658.07     34.98 o 
  10   8   0      663.83      633.36     33.82 o 
  12   8   0      362.49      337.36     30.79 o 
  14   8   0        1.30       34.85     22.97 o 
  16   8   0      678.53      556.74     50.30 o 
   1   9   0     1021.93      943.85     32.07 o 
   3   9   0     3220.31     3029.79     52.26 o 
   5   9   0    12555.58    12779.69    120.16 o 
   7   9   0    14599.17    15006.58    131.99 o 
   9   9   0     5138.95     4919.69     86.81 o 
  11   9   0     2046.36     1912.73     78.68 o 
  13   9   0       71.10       82.72     16.41 o 
  15   9   0     1612.16     1582.35    105.39 o 
   0  10   0       74.36       61.18     14.87 o 
   2  10   0     2031.32     2074.33     48.18 o 
   4  10   0     4524.61     4349.86     72.15 o 
   6  10   0    11370.78    11311.72    125.87 o 
   8  10   0     3082.10     2863.89     65.28 o 
  10  10   0      269.85      259.75     47.45 o 
  12  10   0      137.19       87.95     16.07 o 
  14  10   0      412.42      406.97     49.05 o 
   1  11   0     4112.03     4243.40     65.94 o 
   3  11   0     1230.88     1288.43     42.04 o 
   5  11   0        8.83       43.61     15.52 o 
   7  11   0       75.45       99.01     17.13 o 
   9  11   0      906.37      942.00     47.81 o 
  11  11   0     1252.16     1055.23     81.40 o 
  13  11   0      634.12      525.73     50.42 o 
   0  12   0     7024.31     6758.92    164.55 o 
   2  12   0     4765.95     4622.77     94.96 o 
   4  12   0     1799.30     1705.43     51.74 o 
   6  12   0      241.71      230.60     28.52 o 
   8  12   0      507.65      599.03     39.52 o 
  10  12   0      789.03      759.24     63.02 o 
  12  12   0     1193.66     1051.46     75.80 o 
   1  13   0     1725.99     1518.55     50.85 o 
   3  13   0      712.16      706.58     38.47 o 
   5  13   0     3877.06     3916.85    110.20 o 
   7  13   0     2627.48     2764.08    102.33 o 
   9  13   0      630.99      666.46     54.80 o 
  11  13   0      174.71      122.46     22.96 o 
   0  14   0     2050.93     1886.64    124.08 o 
   2  14   0     1765.34     1736.99     61.91 o 
   4  14   0       88.60      139.18     39.41 o 
   6  14   0     1070.39      995.10     59.78 o 
   8  14   0       30.05       50.11     27.89 o 
  10  14   0      692.68      735.32     87.02 o 
   1  15   0     1962.38     2056.95     94.26 o 
   3  15   0     1213.27     1191.24     75.68 o 
   5  15   0        2.06       25.05     18.73 o 
   7  15   0      981.21      883.04    108.80 o 
   9  15   0     1647.23     1774.42    135.41 o 
   0  16   0      710.04      576.99    105.50 o 
   2  16   0      729.79      759.46     57.26 o 
   4  16   0       35.26       24.45     29.72 o 
   6  16   0      310.96      204.40     58.00 o 
 -19   1   1      900.36      816.25     68.66 o 
 -17   1   1      988.47     1037.56     57.23 o 
 -15   1   1     2518.38     2482.30     64.69 o 
 -13   1   1     2447.01     2289.26     52.07 o 
 -11   1   1    16973.79    17963.02    151.57 o 
  -9   1   1    14573.08    14962.75    105.50 o 
  -7   1   1     4830.40     4768.74     55.63 o 
  -5   1   1    21958.51    23292.77    118.86 o 
  -3   1   1     3313.88     3169.98     32.39 o 
   3   1   1   130365.17   128895.69   1850.18 o 
   5   1   1    13108.47    14072.10    103.60 o 
   7   1   1      454.66      335.91     16.48 o 
   9   1   1     4616.44     4577.26     52.80 o 
  11   1   1     4776.97     4746.58     67.44 o 
  13   1   1     8630.90     9051.04    129.51 o 
  15   1   1     3868.15     3946.21    102.29 o 
  17   1   1     1060.45      961.79     65.99 o 
  19   1   1      175.04      242.98     85.71 o 
 -18   2   1      298.46      233.69     31.60 o 
 -16   2   1       85.27       70.17     26.30 o 
 -14   2   1      825.92      869.66     41.46 o 
 -12   2   1     5677.19     5816.10    100.51 o 
 -10   2   1    27819.23    29645.37    166.25 o 
  -8   2   1    10239.57    10260.78     95.83 o 
  -6   2   1     3563.09     3480.39     48.38 o 
  -4   2   1     6330.55     6343.94     59.21 o 
  -2   2   1     1440.23     1573.87     21.43 o 
   0   2   1    56863.69    56406.13    216.67 o 
   2   2   1    40301.47    41753.52    168.20 o 
   4   2   1     4135.86     4423.74     42.63 o 
   6   2   1     1179.79     1116.26     26.06 o 
   8   2   1     1532.98     1422.07     30.18 o 
  10   2   1     5431.19     5696.93     69.68 o 
  12   2   1     6396.13     6687.46     88.45 o 
  14   2   1     6540.93     6585.19     93.33 o 
  16   2   1      689.76      714.01     39.39 o 
  18   2   1        1.45       33.72     40.12 o 
 -19   3   1       14.04       19.07     28.31 o 
 -17   3   1      590.06      574.38     55.12 o 
 -15   3   1       46.04       47.78     15.05 o 
 -13   3   1        1.02       -5.66     20.70 o 
 -11   3   1     5618.25     5583.69     76.57 o 
  -9   3   1     2198.60     2118.66     43.37 o 
  -7   3   1      583.65      617.57     26.05 o 
  -5   3   1      381.02      414.33     20.84 o 
  -3   3   1     4921.48     5392.72     48.78 o 
  -1   3   1    36540.50    37670.21    142.07 o 
   1   3   1     4770.91     4954.05     42.02 o 
   3   3   1       12.24       -9.15      9.15 o 
   5   3   1      231.36      233.54     14.52 o 
   7   3   1     2673.97     2888.52     41.68 o 
   9   3   1       60.76       65.87     12.09 o 
  11   3   1     1588.61     1493.46     40.42 o 
  13   3   1     2003.93     1954.66     53.43 o 
  15   3   1      541.00      487.47     34.82 o 
  17   3   1       41.34       47.13     25.98 o 
 -18   4   1     1350.94     1309.47     83.02 o 
 -16   4   1     3349.92     3221.61    108.82 o 
 -14   4   1     3429.05     3532.96     80.42 o 
 -12   4   1      848.63      839.90     36.36 o 
 -10   4   1     4155.06     4204.65     66.65 o 
  -8   4   1    17726.00    18529.02    137.89 o 
  -6   4   1    15900.25    16049.81    159.37 o 
  -4   4   1    21902.33    22697.48    150.04 o 
  -2   4   1    22858.42    22822.65    136.10 o 
   0   4   1     4760.86     4893.12     42.40 o 
   2   4   1    12987.22    13690.26    109.78 o 
   4   4   1    13000.79    13325.42     95.59 o 
   6   4   1    12513.34    12572.37     99.41 o 
   8   4   1    24263.57    25994.57    142.63 o 
  10   4   1     7448.93     7829.24     87.02 o 
  12   4   1     1018.78     1167.95     41.70 o 
  14   4   1      890.98      875.57     49.85 o 
  16   4   1      340.13      292.61     36.65 o 
  18   4   1      701.73      688.04     70.96 o 
 -19   5   1     1595.93     1442.11    103.65 o 
 -17   5   1     2177.91     2114.03     93.84 o 
 -15   5   1     1630.70     1631.36     71.27 o 
 -13   5   1     2598.97     2541.31     77.54 o 
 -11   5   1     3082.56     2939.15     60.71 o 
  -9   5   1     4008.58     3948.73     63.31 o 
  -7   5   1     8291.24     8272.49     78.23 o 
  -5   5   1    17820.17    17666.42    128.08 o 
  -3   5   1    11554.29    10987.70     75.87 o 
  -1   5   1    13997.18    12741.09     93.95 o 
   1   5   1    22867.36    22160.57    105.03 o 
   3   5   1    26622.55    27944.99    219.29 o 
   5   5   1     2826.04     2382.14     38.13 o 
   7   5   1     4106.48     3749.85     51.69 o 
   9   5   1     6072.36     6034.76     74.34 o 
  11   5   1     1238.89     1345.91     48.04 o 
  13   5   1     6587.18     6670.70     99.93 o 
  15   5   1     1817.70     1861.74     93.88 o 
  17   5   1      528.10      459.80     56.59 o 
 -18   6   1       34.72       51.85     33.47 o 
 -16   6   1      498.19      312.55     38.42 o 
 -14   6   1      314.66      243.15     26.90 o 
 -12   6   1      462.82      440.37     31.84 o 
 -10   6   1     1540.20     1489.02     44.45 o 
  -8   6   1        9.19       45.67     14.11 o 
  -6   6   1     1192.46     1340.97     35.58 o 
  -4   6   1       42.53       87.92     13.80 o 
  -2   6   1      439.65      462.77     20.72 o 
   0   6   1     6192.59     6333.59     61.62 o 
   2   6   1     2080.71     2008.56     37.88 o 
   4   6   1     5624.07     5948.36     57.15 o 
   6   6   1       64.13      138.54     14.89 o 
   8   6   1     1712.64     1929.79     43.07 o 
  10   6   1      305.77      256.64     21.34 o 
  12   6   1       63.33       85.99     16.56 o 
  14   6   1      383.74      358.45     27.52 o 
  16   6   1       89.27       33.08     40.61 o 
 -17   7   1     3017.90     3160.59    145.24 o 
 -15   7   1     3519.83     3529.81    108.04 o 
 -13   7   1      530.72      495.33     31.64 o 
 -11   7   1       94.98       92.80     15.02 o 
  -9   7   1      983.65      883.56     36.39 o 
  -7   7   1    10172.31    10556.78    107.02 o 
  -5   7   1    25464.41    26567.72    149.84 o 
  -3   7   1    27605.63    28906.96    165.62 o 
  -1   7   1     4250.58     3974.68     66.09 o 
   1   7   1     3972.82     4148.99     47.97 o 
   3   7   1     2439.03     2739.99     40.65 o 
   5   7   1     7663.66     7984.42     72.86 o 
   7   7   1     4885.09     4757.64     75.33 o 
   9   7   1     3527.04     3389.72     64.27 o 
  11   7   1     3951.93     3900.33     79.53 o 
  13   7   1       14.65       25.18     16.63 o 
  15   7   1     1012.15      930.98     55.04 o 
  17   7   1     1028.66     1191.23    102.53 o 
 -16   8   1     2480.86     2566.28    147.12 o 
 -14   8   1     1385.42     1372.39     62.39 o 
 -12   8   1     1943.26     1923.16     80.18 o 
 -10   8   1      379.78      458.81     32.88 o 
  -8   8   1     2407.20     2286.84     53.64 o 
  -6   8   1    16628.83    16991.23    174.42 o 
  -4   8   1    12629.70    12354.89     98.67 o 
  -2   8   1     5486.65     4972.86     59.46 o 
   0   8   1      151.17       73.79     12.49 o 
   2   8   1     2455.41     2423.88     40.76 o 
   4   8   1     4226.22     4165.08     63.93 o 
   6   8   1     6932.54     6832.79     78.95 o 
   8   8   1    15075.57    15223.92    130.01 o 
  10   8   1     2540.65     2474.87     61.96 o 
  12   8   1      414.08      374.18     28.69 o 
  14   8   1      280.39      292.59     31.64 o 
  16   8   1      135.98      125.99     34.41 o 
 -17   9   1       19.98       59.32     45.16 o 
 -15   9   1      708.12      693.40     65.10 o 
 -13   9   1      132.08       96.61     22.35 o 
 -11   9   1       28.95       70.79     17.37 o 
  -9   9   1      414.88      425.02     41.02 o 
  -7   9   1      327.52      330.98     29.73 o 
  -5   9   1     2444.72     2213.05     48.56 o 
  -3   9   1     2164.68     1981.32     45.28 o 
  -1   9   1     1085.17     1052.86     33.08 o 
   1   9   1      192.76      226.76     21.65 o 
   3   9   1        7.19       28.60     18.05 o 
   5   9   1     1582.92     1451.18     38.41 o 
   7   9   1     2411.95     2251.03     54.97 o 
   9   9   1     2045.39     1789.06     51.63 o 
  11   9   1        0.32       58.61     23.36 o 
  13   9   1      210.09      133.37     19.04 o 
  15   9   1       42.65       49.27     21.29 o 
 -16  10   1     1399.67     1199.36     92.83 o 
 -14  10   1      546.91      562.47     53.57 o 
 -12  10   1     1472.89     1412.89     69.18 o 
 -10  10   1     2986.36     2903.02     82.55 o 
  -8  10   1     3004.22     2854.10     67.63 o 
  -6  10   1     4727.43     4728.49     74.02 o 
  -4  10   1     2146.06     2017.98     50.29 o 
  -2  10   1     1661.37     1662.92     45.73 o 
   0  10   1     5019.46     5101.44     71.14 o 
   2  10   1     4403.84     4336.16     68.48 o 
   4  10   1     5395.96     5439.64     71.17 o 
   6  10   1     7083.66     7440.44     94.93 o 
   8  10   1     1662.75     1890.64     53.35 o 
  10  10   1     3751.07     3610.57     92.58 o 
  12  10   1     1604.96     1475.34     57.00 o 
  14  10   1       11.54       45.34     17.64 o 
 -15  11   1     1078.09      927.45     77.63 o 
 -13  11   1      800.43     1033.76     68.98 o 
 -11  11   1      478.43      493.03     53.49 o 
  -9  11   1      430.96      426.07     44.95 o 
  -7  11   1     3301.45     3268.24     82.21 o 
  -5  11   1     5878.15     5881.50    133.48 o 
  -3  11   1     3833.76     3772.15     68.19 o 
  -1  11   1     2314.15     2184.16     49.00 o 
   1  11   1     3471.18     3183.78     57.66 o 
   3  11   1     1348.07     1203.20     45.67 o 
   5  11   1     4591.67     4542.30     94.64 o 
   7  11   1     5911.20     6061.78    105.37 o 
   9  11   1     2437.41     2480.91     82.84 o 
  11  11   1      766.12      687.60     57.31 o 
  13  11   1       55.65       59.27     27.96 o 
 -14  12   1       71.70       94.35     25.02 o 
 -12  12   1      136.02       91.31     30.62 o 
 -10  12   1      237.35      194.99     38.54 o 
  -8  12   1      664.80      687.89     56.15 o 
  -6  12   1     1562.86     1390.04     52.87 o 
  -4  12   1     3753.58     3536.98     82.45 o 
  -2  12   1      364.39      309.47     36.85 o 
   0  12   1       60.34       64.93     11.27 o 
   2  12   1      835.28      916.78     37.22 o 
   4  12   1        7.14       16.58     15.40 o 
   6  12   1     1339.98     1316.48     60.72 o 
   8  12   1     1160.03     1036.97     47.51 o 
  10  12   1      276.73      207.83     49.38 o 
  12  12   1      208.96      120.96     33.17 o 
 -11  13   1     1353.54     1247.48     81.35 o 
  -9  13   1     1850.97     1751.69    114.19 o 
  -7  13   1     1214.72     1328.90     67.51 o 
  -5  13   1       19.16       31.36     13.90 o 
  -3  13   1        4.16       37.93     17.09 o 
  -1  13   1     1858.49     1710.86     62.20 o 
   1  13   1     4821.86     4907.78    119.93 o 
   3  13   1     2917.11     2715.38     95.30 o 
   5  13   1      238.13      204.08     44.67 o 
   7  13   1       92.16       58.54     18.08 o 
   9  13   1       60.69       75.65     14.88 o 
  11  13   1      945.09     1063.74    122.35 o 
 -10  14   1     1545.44     1748.39     97.00 o 
  -8  14   1     2188.72     2372.84     89.71 o 
  -6  14   1     1935.21     1970.91    101.95 o 
  -4  14   1     1997.35     1869.00     82.10 o 
  -2  14   1     2502.65     2517.34     73.63 o 
   0  14   1     2231.23     2207.31     70.89 o 
   2  14   1     4123.51     3722.83    105.83 o 
   4  14   1     1151.97     1181.69     54.84 o 
   6  14   1      414.90      413.17     47.64 o 
   8  14   1      765.43      709.13     80.87 o 
  10  14   1     1183.89     1120.78     98.23 o 
  -9  15   1       17.03       84.78     28.49 o 
  -7  15   1        6.38       30.04     28.37 o 
  -5  15   1      474.00      428.98     76.60 o 
  -3  15   1      409.46      323.98     46.80 o 
  -1  15   1        0.40       27.16     20.61 o 
   1  15   1        6.81       19.61     36.48 o 
   3  15   1      116.84       65.27     28.29 o 
   5  15   1        1.17       70.42     25.87 o 
   7  15   1      198.64      148.65     43.61 o 
  -6  16   1       51.07       30.66     29.39 o 
  -4  16   1       47.73       93.65     27.62 o 
  -2  16   1      143.67      106.84     31.06 o 
   0  16   1      973.85      927.60     67.36 o 
   2  16   1     1464.34     1379.24    100.20 o 
   4  16   1      563.95      465.31     61.66 o 
 -20   0   2     2812.07     2570.83    224.42 o 
 -18   0   2     1471.98     1511.95    124.41 o 
 -16   0   2     4437.99     4348.63    167.63 o 
 -14   0   2     1511.24     1480.81     66.25 o 
 -12   0   2     5040.26     5016.11    105.57 o 
 -10   0   2    26169.34    26529.47    220.01 o 
  -8   0   2    41244.39    42686.27    385.43 o 
  -6   0   2    32071.90    33142.35    212.26 o 
  -4   0   2    46707.96    50417.25    300.90 o 
  -2   0   2    10964.10    10758.75     81.31 o 
   0   0   2    40055.22    40926.39    201.06 o 
   2   0   2    12523.77    12288.25    203.26 o 
   4   0   2    54891.02    56886.52    438.09 o 
   6   0   2    26180.97    29693.38    242.95 o 
   8   0   2     4009.76     3940.36     66.33 o 
  10   0   2     5367.05     5516.87    119.76 o 
  12   0   2    10808.10    11120.07    190.25 o 
  14   0   2     8806.44     9391.39    190.13 o 
  16   0   2     6757.62     6559.22    561.19 o 
 -19   1   2      375.99      279.93     41.90 o 
 -17   1   2       78.63      110.09     27.59 o 
 -15   1   2       19.65       50.16     18.57 o 
 -13   1   2     1060.56     1020.96     40.74 o 
 -11   1   2     4533.64     4192.68     66.58 o 
  -9   1   2     9320.53     9795.04     86.39 o 
  -7   1   2     6596.92     6854.11     69.63 o 
  -5   1   2      611.45      635.58     23.42 o 
  -3   1   2    29487.86    32366.63    132.85 o 
  -1   1   2      802.42      637.03     17.59 o 
   1   1   2      611.39      832.15     23.15 o 
   3   1   2    18627.32    19501.58     77.61 o 
   5   1   2    32436.20    36615.11    205.11 o 
   7   1   2      830.85      947.12     20.75 o 
   9   1   2      911.06      994.32     26.97 o 
  11   1   2      105.30       75.74     15.74 o 
  13   1   2     2692.18     2552.74     55.69 o 
  15   1   2      759.97      726.43     35.17 o 
  17   1   2      897.00      721.48    117.31 o 
 -20   2   2       90.73       71.50     29.25 o 
 -18   2   2      584.37      477.78     58.07 o 
 -16   2   2      139.35      155.16     23.49 o 
 -14   2   2     1819.51     1672.58     59.24 o 
 -12   2   2       28.53       86.35     21.56 o 
 -10   2   2      641.65      698.01     31.53 o 
  -8   2   2     3586.50     3640.47     53.87 o 
  -6   2   2    12856.47    12837.38     85.57 o 
  -4   2   2      329.18      351.27     22.20 o 
  -2   2   2    91543.33    95686.55    519.39 o 
   0   2   2       15.19       82.71     15.81 o 
   2   2   2     3905.35     4131.52     37.26 o 
   4   2   2     1520.69     1561.92     33.57 o 
   6   2   2      507.87      411.26     15.57 o 
   8   2   2     1070.84     1093.34     25.72 o 
  10   2   2     1496.49     1546.86     37.06 o 
  12   2   2      490.97      583.61     36.19 o 
  14   2   2      416.50      403.52     26.01 o 
  16   2   2      105.32      109.58     32.78 o 
  18   2   2      341.33      335.78    108.48 o 
 -19   3   2      903.87      851.32     86.08 o 
 -17   3   2      179.84      160.70     33.07 o 
 -15   3   2     4244.07     4068.17     91.30 o 
 -13   3   2     1719.03     1513.55     47.80 o 
 -11   3   2    13250.61    13423.31    154.48 o 
  -9   3   2    16754.11    17061.43    129.06 o 
  -7   3   2    14328.52    14199.19    113.62 o 
  -5   3   2    30385.43    31123.33    185.27 o 
  -3   3   2     4466.22     3988.70     42.88 o 
  -1   3   2    14109.36    14115.71     91.42 o 
   1   3   2    17004.69    16888.70     76.42 o 
   3   3   2    84854.85    88424.73    533.76 o 
   5   3   2    31417.90    33344.70    255.54 o 
   7   3   2     5202.22     5211.06     53.42 o 
   9   3   2     1883.13     1800.12     40.76 o 
  11   3   2     2041.82     2046.23     41.81 o 
  13   3   2     1753.08     1811.11     45.63 o 
  15   3   2     2824.74     3034.08     75.02 o 
  17   3   2     1258.56     1289.78    133.91 o 
 -18   4   2      566.81      638.27     79.41 o 
 -16   4   2       13.81       36.48     21.62 o 
 -14   4   2      140.38      192.50     38.31 o 
 -12   4   2      785.18      824.08     36.81 o 
 -10   4   2     5508.01     5555.38     77.28 o 
  -8   4   2     6692.65     6703.09     72.35 o 
  -6   4   2     9341.44     9614.45     87.47 o 
  -4   4   2      406.39      383.84     21.06 o 
  -2   4   2    30823.86    32106.32    185.09 o 
   0   4   2     7621.28     7630.59     71.21 o 
   2   4   2    37175.89    37024.12    228.73 o 
   4   4   2    16244.79    16327.11    111.97 o 
   6   4   2      252.61      212.96     17.27 o 
   8   4   2      196.44      246.38     17.32 o 
  10   4   2       13.11       67.16     13.70 o 
  12   4   2     1531.45     1495.22     41.69 o 
  14   4   2     2589.21     2555.73     68.62 o 
  16   4   2     2165.12     2051.99    122.94 o 
 -19   5   2       13.19       24.75     34.41 o 
 -17   5   2     1518.08     1416.15     82.82 o 
 -15   5   2     1879.50     1689.41     68.08 o 
 -13   5   2    10812.25    11359.96    201.08 o 
 -11   5   2       20.55       42.85     14.57 o 
  -9   5   2       66.47       90.98     16.26 o 
  -7   5   2     4393.39     4427.11     58.53 o 
  -5   5   2      742.96      560.59     26.71 o 
  -3   5   2    14785.06    15193.67    111.29 o 
  -1   5   2       28.82       19.78     11.03 o 
   1   5   2       12.57       40.88     12.26 o 
   3   5   2      899.96     1031.98     21.87 o 
   5   5   2     5584.21     6271.44     68.09 o 
   7   5   2     4906.48     5105.70     58.55 o 
   9   5   2     7919.38     8388.50    158.23 o 
  11   5   2     1841.17     2036.86     51.70 o 
  13   5   2        0.88       45.48     11.32 o 
  15   5   2      120.08       86.35     24.13 o 
  17   5   2       18.03      -17.43     64.28 o 
 -18   6   2     1190.22     1123.95     80.45 o 
 -16   6   2     6830.77     6716.73    146.07 o 
 -14   6   2     8547.74     8751.18    146.70 o 
 -12   6   2     2930.37     3051.64     65.15 o 
 -10   6   2      517.48      480.63     28.31 o 
  -8   6   2     1760.00     1696.41     41.87 o 
  -6   6   2     6194.56     5556.01     69.33 o 
  -4   6   2    50323.68    53275.13    228.69 o 
  -2   6   2    34417.55    34831.70    212.92 o 
   0   6   2    14364.80    13830.48    141.00 o 
   2   6   2     1116.77      934.41     18.33 o 
   4   6   2     6626.72     6912.21     59.02 o 
   6   6   2     4246.38     4188.41     53.00 o 
   8   6   2    12354.93    12686.55    115.39 o 
  10   6   2     8169.73     8234.32    108.62 o 
  12   6   2     2907.45     2898.64     59.65 o 
  14   6   2     1826.21     1819.28     53.29 o 
  16   6   2      447.47      370.96    122.88 o 
 -17   7   2      526.75      515.71     51.48 o 
 -15   7   2     1390.17     1521.60     83.09 o 
 -13   7   2     2225.67     2163.80     69.75 o 
 -11   7   2      784.06      775.11     39.93 o 
  -9   7   2     4653.46     4594.28     83.05 o 
  -7   7   2     1505.23     1504.60     42.72 o 
  -5   7   2      748.50      615.92     24.94 o 
  -3   7   2     6031.24     5918.65     78.77 o 
  -1   7   2     1751.57     1464.86     30.48 o 
   1   7   2        5.67        7.04     14.94 o 
   3   7   2     2736.43     2647.86     42.00 o 
   5   7   2     2444.25     2362.18     49.62 o 
   7   7   2     3193.96     3131.13     53.23 o 
   9   7   2     7053.90     6985.24     95.14 o 
  11   7   2      225.45      142.57     23.47 o 
  13   7   2     1549.21     1522.25     53.48 o 
  15   7   2       34.08       56.64     18.56 o 
 -16   8   2      776.17      540.89     59.03 o 
 -14   8   2      409.71      404.17     44.87 o 
 -12   8   2        3.33       27.10     32.03 o 
 -10   8   2      280.32      255.76     24.68 o 
  -8   8   2      542.87      591.12     32.18 o 
  -6   8   2     2536.11     2577.44     53.49 o 
  -4   8   2     5198.10     5395.48     66.98 o 
  -2   8   2    10443.34    11240.81    103.44 o 
   0   8   2     3251.25     3361.71     44.22 o 
   2   8   2      111.62      149.63     19.96 o 
   4   8   2      121.30      120.95     14.88 o 
   6   8   2      702.64      879.30     30.45 o 
   8   8   2        5.16       42.26     19.83 o 
  10   8   2      428.08      465.67     29.69 o 
  12   8   2       70.75       90.64     16.86 o 
  14   8   2      113.54       58.35     16.74 o 
  16   8   2      199.21      123.51     37.99 o 
 -17   9   2     1211.63     1112.59     90.63 o 
 -15   9   2     3675.22     3956.27    153.34 o 
 -13   9   2     2260.67     2222.16     91.46 o 
 -11   9   2     1954.87     1898.26     67.35 o 
  -9   9   2     1353.64     1311.77     48.39 o 
  -7   9   2     4127.22     3988.77     70.26 o 
  -5   9   2     9779.94     9582.54    104.13 o 
  -3   9   2    14845.64    15054.16    137.65 o 
  -1   9   2     4239.76     3904.83     57.71 o 
   1   9   2     3289.81     2992.43     46.81 o 
   3   9   2     1873.24     1730.00     32.79 o 
   5   9   2     5928.51     5929.22     68.53 o 
   7   9   2    10067.25    10409.76    122.21 o 
   9   9   2     2711.20     2660.24     61.09 o 
  11   9   2     4355.66     4304.63    107.34 o 
  13   9   2       14.61       71.18     18.62 o 
  15   9   2      185.36      188.23     36.56 o 
 -16  10   2     1441.51     1239.50    190.31 o 
 -14  10   2     2185.64     2321.61    108.71 o 
 -12  10   2      307.63      421.24     41.05 o 
 -10  10   2      545.69      632.19     38.92 o 
  -8  10   2       20.91       32.05     16.21 o 
  -6  10   2     4491.73     4272.27     75.75 o 
  -4  10   2    11388.64    11702.24    114.21 o 
  -2  10   2    11738.48    11856.53    133.50 o 
   0  10   2     1590.34     1399.10     37.99 o 
   2  10   2      819.76      785.95     32.64 o 
   4  10   2      507.44      510.40     22.74 o 
   6  10   2     1391.60     1312.24     39.64 o 
   8  10   2     4420.84     4245.64     86.30 o 
  10  10   2     4152.44     3907.10    131.51 o 
  12  10   2      183.92      127.08     34.20 o 
  14  10   2        0.85       37.08     25.55 o 
 -15  11   2       12.77       65.32     30.39 o 
 -13  11   2      288.67      323.52     59.49 o 
 -11  11   2     1494.99     1395.06     62.42 o 
  -9  11   2     3484.02     3496.04    108.76 o 
  -7  11   2     2241.45     2241.89     71.07 o 
  -5  11   2      296.98      349.61     42.30 o 
  -3  11   2      689.30      534.58     31.73 o 
  -1  11   2      854.84      791.64     32.24 o 
   1  11   2     1779.53     1841.90     50.10 o 
   3  11   2     4242.69     4215.60     69.96 o 
   5  11   2     3893.23     3677.00     69.70 o 
   7  11   2      350.95      378.56     32.78 o 
   9  11   2       38.61       46.06     10.30 o 
  11  11   2        6.82      -12.77     22.98 o 
  13  11   2      770.12      678.23     83.25 o 
 -14  12   2      525.34      591.66     60.25 o 
 -12  12   2     1136.34     1163.44     71.45 o 
 -10  12   2      668.96      777.20     82.32 o 
  -8  12   2     1885.72     1753.78     76.59 o 
  -6  12   2     1828.84     1712.08     59.80 o 
  -4  12   2     3839.82     3741.26     85.08 o 
  -2  12   2      669.82      595.27     34.56 o 
   0  12   2     1587.21     1630.09     45.05 o 
   2  12   2     1392.49     1310.69     46.86 o 
   4  12   2     1814.54     1606.84     36.24 o 
   6  12   2     1420.91     1364.94     59.60 o 
   8  12   2      564.79      548.28     70.06 o 
  10  12   2     1229.68     1135.68     81.97 o 
  12  12   2     1539.06     1393.18    114.30 o 
 -13  13   2      826.11      856.21     84.40 o 
 -11  13   2      638.34      568.57     62.81 o 
  -9  13   2      632.92      533.53     53.68 o 
  -7  13   2      225.00      198.48     35.36 o 
  -5  13   2     1180.01     1058.42     54.31 o 
  -3  13   2     3865.50     3704.95    132.17 o 
  -1  13   2     2316.61     2101.17     66.66 o 
   1  13   2     1741.03     1608.16     63.75 o 
   3  13   2      189.97      164.17     25.90 o 
   5  13   2     1139.72      846.12     65.38 o 
   7  13   2      926.80      898.72     80.16 o 
   9  13   2     1724.05     1776.52     95.06 o 
  11  13   2     1337.41     1357.43    113.01 o 
 -10  14   2      216.41      228.58     42.85 o 
  -8  14   2      467.53      480.47     45.25 o 
  -6  14   2      481.65      452.89     38.52 o 
  -4  14   2      157.02      163.91     22.96 o 
  -2  14   2       29.79       48.17     15.04 o 
   0  14   2        1.09       37.80     10.88 o 
   2  14   2     2193.72     2396.64    109.72 o 
   4  14   2      362.23      335.03     61.81 o 
   6  14   2        4.39       40.41     31.18 o 
   8  14   2      100.21      116.96     26.62 o 
  -9  15   2     2549.74     2782.92    156.40 o 
  -7  15   2     2067.09     2149.69    108.64 o 
  -5  15   2       94.31       87.20     42.33 o 
  -3  15   2      269.49      286.47     51.76 o 
  -1  15   2      886.08      828.12     58.66 o 
   1  15   2     2608.44     2755.81    184.00 o 
   3  15   2     5410.47     5585.10    172.47 o 
   5  15   2     1746.30     1771.32    160.49 o 
   7  15   2      271.27      421.29    171.96 o 
  -6  16   2      243.41      210.76     33.02 o 
  -4  16   2       19.97        3.15     48.01 o 
  -2  16   2      321.59      263.84     80.77 o 
   0  16   2      430.43      400.86     64.59 o 
   2  16   2     2190.99     2111.91    177.32 o 
   4  16   2      989.93      946.39    118.75 o 
 -19   1   3     2843.80     2851.30    119.51 o 
 -17   1   3     1746.01     1762.67     88.04 o 
 -15   1   3     1849.60     1790.68     64.80 o 
 -13   1   3     1504.69     1430.93     46.04 o 
 -11   1   3     5627.62     5398.73     77.19 o 
  -9   1   3     5238.56     4685.54     62.44 o 
  -7   1   3    18719.77    18573.65    136.14 o 
  -5   1   3    62996.00    64242.71    242.88 o 
  -3   1   3    14205.53    14139.05     82.93 o 
  -1   1   3    33418.71    34798.54    137.66 o 
   1   1   3    38424.33    38382.05    221.43 o 
   3   1   3     7708.07     7227.28     44.91 o 
   5   1   3     9878.97     9961.44    117.78 o 
   7   1   3     6099.78     6536.28    107.45 o 
   9   1   3     1552.49     1593.82     24.92 o 
  11   1   3     2241.88     2323.15     39.71 o 
  13   1   3     3640.51     3659.04     83.52 o 
  15   1   3     2879.28     2735.28    172.26 o 
  17   1   3     2313.80     2562.68    186.63 o 
 -20   2   3     2328.06     2241.33    145.30 o 
 -18   2   3     1048.37     1173.65     80.15 o 
 -16   2   3     1628.69     1671.43     73.41 o 
 -14   2   3       28.14       77.67     17.04 o 
 -12   2   3     3071.87     3058.52     61.66 o 
 -10   2   3    11594.36    11292.22    100.16 o 
  -8   2   3    14547.21    13763.94    102.65 o 
  -6   2   3    30280.30    31731.01    198.93 o 
  -4   2   3       92.45      192.30     18.89 o 
  -2   2   3     4264.27     3964.04     41.59 o 
   0   2   3      132.32       65.02     10.93 o 
   2   2   3     4932.11     4461.42     37.44 o 
   4   2   3    34624.19    36473.30    222.04 o 
   6   2   3    25448.03    26787.17    130.73 o 
   8   2   3     6317.27     6911.90     71.67 o 
  10   2   3      367.31      330.60     20.20 o 
  12   2   3      423.88      383.31     29.14 o 
  14   2   3      757.08      753.53     31.32 o 
  16   2   3     2914.10     3152.28    180.39 o 
 -19   3   3      760.24      764.69     66.75 o 
 -17   3   3       33.50       70.62     21.39 o 
 -15   3   3       52.30       26.25     18.89 o 
 -13   3   3     1416.43     1301.34     46.74 o 
 -11   3   3      463.36      556.57     34.20 o 
  -9   3   3     4791.79     5015.00     65.94 o 
  -7   3   3     5026.83     5448.81     67.14 o 
  -5   3   3     2498.96     2778.69     43.06 o 
  -3   3   3    15072.29    16040.52     90.72 o 
  -1   3   3        8.60        8.99     15.32 o 
   1   3   3     1297.28     1394.74     23.16 o 
   3   3   3     3799.12     3484.04     39.75 o 
   5   3   3    21736.91    22733.42    111.32 o 
   7   3   3      830.96      834.85     23.96 o 
   9   3   3     1769.49     1730.83     39.91 o 
  11   3   3      409.45      450.85     24.63 o 
  13   3   3       14.30       28.20      9.55 o 
  15   3   3      337.56      243.57     40.41 o 
  17   3   3      657.31      582.31     90.29 o 
 -18   4   3      377.38      465.79     66.31 o 
 -16   4   3      834.42      844.09     63.70 o 
 -14   4   3     7831.45     7715.76    145.07 o 
 -12   4   3    11260.63    11356.09    126.70 o 
 -10   4   3     6958.77     6568.40     86.00 o 
  -8   4   3     5247.74     5279.56     66.22 o 
  -6   4   3     4035.20     3486.47     51.76 o 
  -4   4   3    14815.28    15111.32    112.62 o 
  -2   4   3    18875.02    19889.66    122.08 o 
   0   4   3    17239.93    16999.46     93.79 o 
   2   4   3     2731.88     2425.67     35.99 o 
   4   4   3     3648.65     3777.24     42.00 o 
   6   4   3    21101.84    22730.29    140.18 o 
   8   4   3    12145.90    13050.37    108.94 o 
  10   4   3     3549.54     3685.89     55.87 o 
  12   4   3     1892.96     1975.55     48.59 o 
  14   4   3      572.65      595.78     47.89 o 
  16   4   3       26.19      105.38     50.91 o 
 -19   5   3     1134.79     1071.25     83.28 o 
 -17   5   3      739.66      783.32    101.69 o 
 -15   5   3     2237.52     2165.66     90.42 o 
 -13   5   3     5483.54     5355.36    103.69 o 
 -11   5   3     3485.49     3562.87     71.56 o 
  -9   5   3     6854.72     7183.57     89.74 o 
  -7   5   3    11316.83    11088.96     95.03 o 
  -5   5   3     2611.86     2279.18     41.79 o 
  -3   5   3    19714.81    19763.56    136.64 o 
  -1   5   3    21421.24    21757.24    139.29 o 
   1   5   3     2702.88     2295.20     47.30 o 
   3   5   3    14575.18    15038.24    103.99 o 
   5   5   3     5613.36     5316.44     58.36 o 
   7   5   3     4197.65     4467.53     58.18 o 
   9   5   3     5734.26     5917.64     70.02 o 
  11   5   3     1197.61     1184.15     38.10 o 
  13   5   3     2659.40     2603.57     69.81 o 
  15   5   3     1478.90     1502.33     79.71 o 
 -18   6   3      145.09      143.03     37.10 o 
 -16   6   3       35.04       45.46     30.44 o 
 -14   6   3      165.64      129.77     26.99 o 
 -12   6   3       53.15       65.48     17.64 o 
 -10   6   3       11.07       74.06     17.40 o 
  -8   6   3     2455.06     2423.23     53.29 o 
  -6   6   3     7485.46     7663.03     77.53 o 
  -4   6   3     1151.39     1194.00     31.58 o 
  -2   6   3       58.91       74.78     12.50 o 
   0   6   3       34.19       59.85     13.91 o 
   2   6   3      611.46      761.97     33.82 o 
   4   6   3      822.71      767.21     21.60 o 
   6   6   3        6.72       25.48     12.19 o 
   8   6   3       20.30       49.14     12.78 o 
  10   6   3      596.87      661.60     31.24 o 
  12   6   3      319.39      216.12     23.01 o 
  14   6   3       63.77       80.01     17.32 o 
  16   6   3      215.79      228.92     60.21 o 
 -17   7   3      353.70      252.30     45.72 o 
 -15   7   3     3207.34     3218.92    120.28 o 
 -13   7   3     8009.77     7836.41    134.61 o 
 -11   7   3     3198.42     3219.03     68.00 o 
  -9   7   3       64.97      101.49     17.83 o 
  -7   7   3      274.54      277.15     24.17 o 
  -5   7   3     4625.49     4322.91     60.19 o 
  -3   7   3    19940.35    20549.56    131.00 o 
  -1   7   3    25562.07    26078.04    144.70 o 
   1   7   3    15273.35    15510.29    162.24 o 
   3   7   3      204.63      171.37     24.60 o 
   5   7   3      247.05      310.07     18.14 o 
   7   7   3     3635.26     3754.88     57.42 o 
   9   7   3     3215.95     3425.19     67.28 o 
  11   7   3     5683.80     5850.93    125.29 o 
  13   7   3     1204.89     1119.79     63.78 o 
  15   7   3       20.35       11.84     41.43 o 
 -18   8   3      157.53      149.99     36.43 o 
 -16   8   3      918.68      988.75     82.25 o 
 -14   8   3     6604.64     7020.34    197.25 o 
 -12   8   3     5213.12     5640.40    117.22 o 
 -10   8   3      785.38      934.56     49.79 o 
  -8   8   3      989.45     1027.16     39.50 o 
  -6   8   3     1199.53     1136.65     39.84 o 
  -4   8   3     6081.66     6054.74     77.14 o 
  -2   8   3    20558.84    20792.37    123.35 o 
   0   8   3     8264.05     7671.81    110.21 o 
   2   8   3     1514.26     1387.28     48.26 o 
   4   8   3     2155.40     2045.98     69.40 o 
   6   8   3      866.02      860.55     28.36 o 
   8   8   3     5807.00     5980.13     95.42 o 
  10   8   3     6190.50     6188.14    142.02 o 
  12   8   3      925.87      991.45     39.80 o 
  14   8   3      432.28      328.75     50.37 o 
 -17   9   3        0.60       63.06     30.66 o 
 -15   9   3      345.76      422.77     58.59 o 
 -13   9   3      721.55      824.38     58.02 o 
 -11   9   3      134.51      120.76     24.84 o 
  -9   9   3       21.73       37.74     17.31 o 
  -7   9   3      219.88      200.10     21.72 o 
  -5   9   3       67.07       75.45     17.75 o 
  -3   9   3     1410.11     1382.72     38.56 o 
  -1   9   3     4475.23     4170.02     53.37 o 
   1   9   3      487.04      441.00     36.31 o 
   3   9   3       57.73       77.51     26.12 o 
   5   9   3       50.50       55.99     17.50 o 
   7   9   3      738.32      705.62     27.99 o 
   9   9   3      332.96      299.11     27.47 o 
  11   9   3      430.09      302.89     39.52 o 
  13   9   3      302.06      163.08     38.37 o 
 -16  10   3      492.43      278.18     48.17 o 
 -14  10   3     1810.01     1849.92    103.69 o 
 -12  10   3     2328.45     2426.70    107.17 o 
 -10  10   3     2443.24     2455.02     70.93 o 
  -8  10   3     2359.92     2290.83     69.24 o 
  -6  10   3     3106.91     3130.41     63.96 o 
  -4  10   3     7259.90     7205.72     95.83 o 
  -2  10   3     2446.05     2363.82     47.20 o 
   0  10   3     4947.23     5078.07     92.99 o 
   2  10   3      775.92      793.21     43.62 o 
   4  10   3     1496.58     1469.66     63.08 o 
   6  10   3     6588.59     6682.21    144.74 o 
   8  10   3     1171.29     1148.49     40.97 o 
  10  10   3     2068.23     2214.29     66.59 o 
  12  10   3      673.99      773.11     68.73 o 
 -15  11   3     1119.96     1234.41     97.05 o 
 -13  11   3     2461.60     2703.98    125.57 o 
 -11  11   3     1914.56     2221.78    110.39 o 
  -9  11   3      585.77      646.61     38.95 o 
  -7  11   3     1209.54     1205.61     57.50 o 
  -5  11   3     2158.15     2073.27     62.21 o 
  -3  11   3     8420.45     8426.43    133.32 o 
  -1  11   3    10654.48    11051.11    145.19 o 
   1  11   3     2197.68     2104.14     73.67 o 
   3  11   3       87.98       95.00     37.71 o 
   5  11   3      533.66      461.82     46.14 o 
   7  11   3      849.01      840.65     57.53 o 
   9  11   3     2081.29     2018.93     59.64 o 
  11  11   3     2739.70     2559.00    113.17 o 
 -14  12   3      846.58      657.34     73.25 o 
 -12  12   3      380.47      473.51     56.33 o 
 -10  12   3       31.82       16.18     18.01 o 
  -8  12   3      315.83      289.27     30.10 o 
  -6  12   3        2.66       29.10     19.09 o 
  -4  12   3      298.24      229.37     25.90 o 
  -2  12   3      502.55      477.63     30.28 o 
   0  12   3     3318.89     2901.38     67.73 o 
   2  12   3       17.83       41.33     39.83 o 
   4  12   3      906.00     1006.31     70.75 o 
   6  12   3       21.22       26.60     49.37 o 
   8  12   3        0.32       28.25     38.72 o 
  10  12   3     1232.36     1271.46    147.53 o 
 -13  13   3        4.36       96.62     46.37 o 
 -11  13   3       28.20       83.44     31.25 o 
  -9  13   3     1498.15     1459.68     75.99 o 
  -7  13   3     1491.81     1400.67     58.52 o 
  -5  13   3      755.61      750.44     47.98 o 
  -3  13   3      710.53      730.19     41.32 o 
  -1  13   3      347.68      282.59     26.87 o 
   1  13   3      826.57      988.96     66.86 o 
   3  13   3     1521.83     1631.17     95.78 o 
   5  13   3     2329.48     2367.56    106.68 o 
   7  13   3      411.87      533.12     71.87 o 
   9  13   3       19.46       54.68     22.28 o 
 -10  14   3      853.94     1008.28     75.02 o 
  -8  14   3     2848.68     2881.34    101.24 o 
  -6  14   3     2351.81     2394.27     94.69 o 
  -4  14   3      746.81      850.50     49.25 o 
  -2  14   3      610.95      565.73     33.98 o 
   0  14   3     1493.26     1625.88     97.16 o 
   2  14   3     3045.47     3138.74    121.94 o 
   4  14   3     4109.98     4539.90    199.23 o 
   6  14   3     2551.38     2751.27    128.43 o 
   8  14   3      707.43      696.63     93.67 o 
  -9  15   3        5.59       62.54     25.79 o 
  -7  15   3       27.94       55.84     28.34 o 
  -5  15   3       42.25       42.18     18.95 o 
  -3  15   3        9.83       93.23     20.96 o 
  -1  15   3       13.99       62.16     28.76 o 
   1  15   3      342.57      290.09     39.01 o 
   3  15   3       41.99       69.78     22.18 o 
   5  15   3      155.00      124.26     36.12 o 
  -6  16   3      637.06      619.61     77.65 o 
  -4  16   3      162.61      166.54     36.53 o 
  -2  16   3        2.97       54.61     56.39 o 
   0  16   3       48.95       48.57     45.87 o 
   2  16   3      482.07      526.32     74.46 o 
 -20   0   4     4715.60     4561.86    343.53 o 
 -18   0   4     3113.70     3311.31    172.73 o 
 -16   0   4     6932.57     7472.75    328.10 o 
 -14   0   4      239.47      188.93     41.87 o 
 -12   0   4     1011.06      972.48     56.14 o 
 -10   0   4    14767.15    15512.30    172.45 o 
  -8   0   4    31248.15    29991.20    235.23 o 
  -6   0   4    51055.72    50941.57    354.32 o 
  -4   0   4    61156.49    61874.45    437.45 o 
  -2   0   4    40723.58    40409.07    234.46 o 
   0   0   4    13704.45    13221.17    139.38 o 
   2   0   4     8638.33     7717.95     85.48 o 
   4   0   4    21822.52    21242.85    254.55 o 
   6   0   4    15771.35    16003.30    288.79 o 
   8   0   4    10291.67    11247.17    236.09 o 
  10   0   4     1497.47     1942.28    243.19 o 
  12   0   4     1273.13     1407.90    162.13 o 
  14   0   4      708.92      742.10    167.49 o 
  16   0   4     3690.25     3921.50    334.39 o 
 -19   1   4      321.56      397.82     60.31 o 
 -17   1   4     2718.61     2625.84    113.78 o 
 -15   1   4        2.71        3.99     34.40 o 
 -13   1   4       33.06       53.00     17.77 o 
 -11   1   4     1035.63     1079.76     41.34 o 
  -9   1   4      278.59      223.55     22.44 o 
  -7   1   4     9953.89     9667.21     92.22 o 
  -5   1   4    11578.29    12022.75     98.38 o 
  -3   1   4     1231.54     1069.00     29.23 o 
  -1   1   4      236.94      261.30     15.19 o 
   1   1   4     5068.23     5135.91     49.74 o 
   3   1   4      398.78      324.00     19.76 o 
   5   1   4     4154.96     4031.87     79.74 o 
   7   1   4     2741.95     2557.31     73.17 o 
   9   1   4      236.53      308.63     54.63 o 
  11   1   4      325.65      276.69     80.01 o 
  13   1   4        0.97       83.57     28.91 o 
  15   1   4      356.64      424.85     72.49 o 
 -20   2   4      108.40      129.14     38.37 o 
 -18   2   4     1079.36      936.46     74.42 o 
 -16   2   4      175.84      235.97     38.19 o 
 -14   2   4     1287.31     1289.33     71.17 o 
 -12   2   4     2395.44     2309.63     58.38 o 
 -10   2   4     2282.26     2279.47     51.18 o 
  -8   2   4      129.52       81.74     14.57 o 
  -6   2   4      148.35       65.91     16.18 o 
  -4   2   4       47.13      161.81     15.67 o 
  -2   2   4    15503.76    16011.02    128.67 o 
   0   2   4     1248.46     1159.75     24.51 o 
   2   2   4     4130.67     4418.62     46.20 o 
   4   2   4     1725.64     1814.76     30.30 o 
   6   2   4      141.53      149.54     16.97 o 
   8   2   4     2656.69     2765.46     83.18 o 
  10   2   4     1244.02     1201.94     63.98 o 
  12   2   4      879.01      843.84     38.46 o 
  14   2   4      857.36      920.80    100.28 o 
  16   2   4        0.42       70.08     42.73 o 
 -19   3   4     2709.48     2643.73    149.44 o 
 -17   3   4     1972.88     1953.37    111.67 o 
 -15   3   4     4977.39     4969.59    124.05 o 
 -13   3   4     4904.26     4847.89     84.81 o 
 -11   3   4     7725.73     7511.61     97.79 o 
  -9   3   4    11837.90    11798.68    111.43 o 
  -7   3   4     8425.80     7276.60     93.33 o 
  -5   3   4     4033.37     3596.16     50.40 o 
  -3   3   4     7607.91     7089.10     72.27 o 
  -1   3   4    10373.12    10186.61     80.42 o 
   1   3   4    16213.85    16399.91    111.69 o 
   3   3   4    28672.67    30570.90    136.47 o 
   5   3   4     5936.49     5556.10     46.57 o 
   7   3   4    16279.99    17425.79    155.07 o 
   9   3   4     5613.47     6037.37    101.56 o 
  11   3   4     2584.50     2531.36     90.53 o 
  13   3   4      140.44      122.02     16.89 o 
  15   3   4      672.44      832.97    126.79 o 
 -20   4   4      850.73      848.98     82.33 o 
 -18   4   4     2902.99     2830.79    135.07 o 
 -16   4   4     2378.13     2648.50    124.55 o 
 -14   4   4        2.55       54.39     29.77 o 
 -12   4   4      645.12      609.30     38.89 o 
 -10   4   4     2918.26     3150.75     69.01 o 
  -8   4   4     1477.68     1199.72     36.43 o 
  -6   4   4    46256.58    48750.75    301.47 o 
  -4   4   4      921.93      782.61     26.26 o 
  -2   4   4      261.34      174.63     15.63 o 
   0   4   4      314.33      450.14     17.33 o 
   2   4   4     1729.68     1661.49     28.53 o 
   4   4   4     5618.84     5740.18     53.61 o 
   6   4   4     9217.39     9388.53     93.38 o 
   8   4   4    10907.23    11482.95     89.30 o 
  10   4   4      129.27      101.22     10.76 o 
  12   4   4      216.14      170.74     24.57 o 
  14   4   4      194.63      161.53     68.25 o 
  16   4   4      554.43      524.76    245.28 o 
 -19   5   4       67.16       86.64     21.45 o 
 -17   5   4      108.70      127.24     43.79 o 
 -15   5   4       71.88      -33.81     33.81 o 
 -13   5   4     6395.69     5980.03    121.16 o 
 -11   5   4     4716.17     4412.74     83.25 o 
  -9   5   4     1395.78     1300.14     43.38 o 
  -7   5   4      156.40      135.04     14.14 o 
  -5   5   4      834.35     1119.88     32.92 o 
  -3   5   4     3088.86     2966.87     42.35 o 
  -1   5   4    19084.34    20208.36    190.06 o 
   1   5   4    12874.86    13100.27    112.28 o 
   3   5   4     2072.60     2070.74     31.84 o 
   5   5   4      774.88      771.99     25.32 o 
   7   5   4     1313.38     1178.26     32.89 o 
   9   5   4     4447.15     4512.39     73.09 o 
  11   5   4      704.03      691.78     25.78 o 
  13   5   4     1701.88     1867.46    136.00 o 
  15   5   4       27.46       68.56     46.57 o 
 -18   6   4      444.33      485.67     66.01 o 
 -16   6   4      139.67      160.52     49.93 o 
 -14   6   4     1920.90     2023.80    118.64 o 
 -12   6   4     7946.88     8302.89    136.78 o 
 -10   6   4     7245.91     7327.98    115.60 o 
  -8   6   4    12094.13    12226.67    131.57 o 
  -6   6   4     3021.80     2857.50     53.74 o 
  -4   6   4    21727.78    22791.21    142.61 o 
  -2   6   4    18847.27    18870.12    109.02 o 
   0   6   4    19691.54    19974.31    165.71 o 
   2   6   4     8331.87     7931.39     90.92 o 
   4   6   4      256.44      251.22     16.32 o 
   6   6   4      408.26      452.31     28.65 o 
   8   6   4     4474.39     4604.94     76.23 o 
  10   6   4     5744.65     5937.80     74.86 o 
  12   6   4     4068.34     4191.13    112.99 o 
  14   6   4     1927.70     1980.73    131.43 o 
 -17   7   4      577.40      532.23     94.38 o 
 -15   7   4       10.30      101.36     24.99 o 
 -13   7   4     1816.15     1774.77     82.12 o 
 -11   7   4     3018.19     3290.44     83.28 o 
  -9   7   4      435.24      532.01     33.64 o 
  -7   7   4     2294.07     2318.78     52.19 o 
  -5   7   4     1344.35     1387.71     38.19 o 
  -3   7   4     6171.96     6407.25     66.08 o 
  -1   7   4     6647.56     6513.17     87.77 o 
   1   7   4     5078.85     5038.64     82.32 o 
   3   7   4     2464.20     2404.04     55.81 o 
   5   7   4      427.36      401.18     18.42 o 
   7   7   4      282.60      281.35     26.87 o 
   9   7   4     1018.71      927.66     34.56 o 
  11   7   4       49.93       64.70     13.54 o 
  13   7   4     1128.67     1058.85    122.01 o 
 -18   8   4      149.90      111.53     39.93 o 
 -16   8   4        0.49       21.68     34.07 o 
 -14   8   4      362.94      257.64     51.49 o 
 -12   8   4      577.61      532.69     46.46 o 
 -10   8   4     1641.61     1353.58     51.62 o 
  -8   8   4      223.90      226.67     20.80 o 
  -6   8   4      159.58      139.66     20.00 o 
  -4   8   4      265.96      286.88     24.49 o 
  -2   8   4     1224.25     1099.68     28.39 o 
   0   8   4     1360.10     1401.04     51.20 o 
   2   8   4        9.81       40.63     22.20 o 
   4   8   4        1.72       24.15     26.52 o 
   6   8   4      648.45      642.23     26.89 o 
   8   8   4       96.31       86.11     14.66 o 
  10   8   4     2456.29     2384.37     69.66 o 
  12   8   4      617.93      571.64     44.10 o 
  14   8   4       57.33       85.83     85.24 o 
 -17   9   4      500.47      602.69     71.14 o 
 -15   9   4     2454.77     2526.52    121.75 o 
 -13   9   4     4940.46     5159.75    155.80 o 
 -11   9   4    11284.69    11901.38    159.45 o 
  -9   9   4     2811.68     2983.69     85.89 o 
  -7   9   4       76.55       57.14     26.70 o 
  -5   9   4      730.54      798.48     33.91 o 
  -3   9   4     1819.57     1807.85     43.89 o 
  -1   9   4    15314.20    15590.04    285.14 o 
   1   9   4    16294.13    17190.81    175.12 o 
   3   9   4     4404.41     4415.20     92.12 o 
   5   9   4      544.02      546.59     38.56 o 
   7   9   4     1954.69     1945.57     35.38 o 
   9   9   4     2031.98     2098.90     56.06 o 
  11   9   4     3381.86     3407.77    125.17 o 
  13   9   4     1609.38     1407.28    151.18 o 
 -16  10   4      267.91      240.70     44.31 o 
 -14  10   4     2643.22     2768.10    132.00 o 
 -12  10   4     4300.39     4936.96    154.32 o 
 -10  10   4     2722.29     2947.28    101.52 o 
  -8  10   4       20.61       18.22     20.27 o 
  -6  10   4      173.78      141.88     28.54 o 
  -4  10   4      350.22      394.40     26.49 o 
  -2  10   4     3385.65     3467.05     63.71 o 
   0  10   4     9491.82     9307.89    151.91 o 
   2  10   4     6296.45     6086.93    129.11 o 
   4  10   4      170.38       93.90     35.62 o 
   6  10   4      140.14      144.18     23.78 o 
   8  10   4      473.95      427.89     43.70 o 
  10  10   4     2358.83     2341.01    104.64 o 
  12  10   4     1757.28     1935.78    468.21 o 
 -15  11   4       48.17       71.32     32.18 o 
 -13  11   4       62.02       53.52     27.36 o 
 -11  11   4        0.25       24.84     26.22 o 
  -9  11   4      986.53      925.08     49.02 o 
  -7  11   4     1463.23     1501.39     54.16 o 
  -5  11   4      883.20      830.69     42.22 o 
  -3  11   4      610.40      643.64     32.65 o 
  -1  11   4      586.77      636.71     44.77 o 
   1  11   4     1255.79     1241.53     59.11 o 
   3  11   4      342.29      394.15     42.36 o 
   5  11   4     2736.65     2814.01    102.02 o 
   7  11   4      171.83      183.02     28.03 o 
   9  11   4       48.90       23.02     36.30 o 
  11  11   4       29.44       59.74     20.54 o 
 -14  12   4       75.10       84.26     36.56 o 
 -12  12   4      707.65      813.57     86.36 o 
 -10  12   4      793.65      911.59     60.58 o 
  -8  12   4     1696.07     1807.50     73.00 o 
  -6  12   4     3045.39     2949.84     88.12 o 
  -4  12   4     4295.94     4418.15    110.67 o 
  -2  12   4      345.61      395.51     62.03 o 
   0  12   4     3646.80     3696.94    156.17 o 
   2  12   4     1336.93     1524.74     91.87 o 
   4  12   4      476.27      482.99     52.19 o 
   6  12   4     1176.36     1313.63    139.77 o 
   8  12   4      618.42      574.28     98.56 o 
  10  12   4      422.78      399.60    107.89 o 
 -13  13   4      533.51      546.99     65.19 o 
 -11  13   4     1248.13     1384.55     88.40 o 
  -9  13   4      998.27      974.86     70.90 o 
  -7  13   4      603.79      666.40     72.53 o 
  -5  13   4     2302.81     2279.37     75.94 o 
  -3  13   4     1869.16     1807.07     57.39 o 
  -1  13   4     1721.48     1713.47    101.68 o 
   1  13   4     1893.00     1720.07    102.27 o 
   3  13   4      248.08      257.44     62.17 o 
   5  13   4      825.31      742.22     75.35 o 
   7  13   4      106.09      142.06     36.72 o 
   9  13   4      533.13      441.82     61.19 o 
 -10  14   4        3.18       76.04     25.42 o 
  -8  14   4      594.55      506.75     56.24 o 
  -6  14   4     1098.25     1245.61     74.81 o 
  -4  14   4       43.77      100.73     40.52 o 
  -2  14   4       30.26       62.91     54.01 o 
   0  14   4      409.40      285.34     56.23 o 
   2  14   4        0.11       39.36     33.88 o 
   4  14   4      426.69      507.47     69.32 o 
   6  14   4      629.19      645.66     68.99 o 
  -7  15   4     2054.35     2069.40    117.79 o 
  -5  15   4     1855.88     1828.49    124.05 o 
  -3  15   4      759.33      761.65     71.05 o 
  -1  15   4       56.47       85.14     47.93 o 
   1  15   4      103.54       93.76     31.49 o 
   3  15   4     1244.33     1295.54     96.38 o 
   5  15   4     2006.33     1885.74    145.47 o 
  -4  16   4      444.18      336.77     85.56 o 
  -2  16   4       59.93       60.08     25.38 o 
   0  16   4        2.18       16.35     50.38 o 
 -19   1   5      982.18      993.96     77.83 o 
 -17   1   5     5250.60     4847.83    157.80 o 
 -15   1   5     3781.34     3984.52    122.56 o 
 -13   1   5     1229.32     1188.84     45.31 o 
 -11   1   5     2407.68     2258.73     55.39 o 
  -9   1   5     5196.21     5241.05     72.57 o 
  -7   1   5    27889.44    28768.38    175.90 o 
  -5   1   5    26048.17    25369.38    180.54 o 
  -3   1   5    18568.36    18297.95    153.65 o 
  -1   1   5     5290.43     4779.71     54.76 o 
   1   1   5     6735.26     6422.27     57.96 o 
   3   1   5     4167.24     4086.11     37.24 o 
   5   1   5     3987.57     3869.74     88.99 o 
   7   1   5    12201.41    12537.13    263.61 o 
   9   1   5     5421.67     5663.02    142.30 o 
  11   1   5     3888.30     3954.78    160.79 o 
  13   1   5      302.64      358.61     69.70 o 
  15   1   5      220.34      310.36    113.25 o 
 -20   2   5      438.50      426.96     59.57 o 
 -18   2   5     2281.26     2312.61    115.38 o 
 -16   2   5     7951.80     8098.96    239.08 o 
 -14   2   5     2117.94     2339.67     84.02 o 
 -12   2   5      738.19      736.86     36.25 o 
 -10   2   5     2457.53     2553.38     56.96 o 
  -8   2   5     3414.85     3066.72     54.30 o 
  -6   2   5    13454.89    13061.81    100.55 o 
  -4   2   5     9350.32     8674.32     82.93 o 
  -2   2   5     4459.90     4106.57     51.89 o 
   0   2   5     1595.55     1449.82     34.25 o 
   2   2   5     2254.94     2151.62     32.47 o 
   4   2   5    11923.57    12278.03     77.32 o 
   6   2   5    10998.46    11003.89    122.16 o 
   8   2   5     3850.51     4030.47    109.87 o 
  10   2   5     1553.51     1747.65     86.69 o 
  12   2   5      138.85      126.51     53.06 o 
  14   2   5       14.27       65.04     38.75 o 
 -19   3   5        0.46       34.27     50.42 o 
 -17   3   5     1675.30     1898.83     98.02 o 
 -15   3   5     1332.34     1208.08     76.18 o 
 -13   3   5      437.26      372.48     28.01 o 
 -11   3   5      367.88      287.55     28.44 o 
  -9   3   5      270.24      353.44     24.05 o 
  -7   3   5      198.97      215.20     20.92 o 
  -5   3   5     6573.46     6901.86     70.52 o 
  -3   3   5    14688.08    16034.28    142.98 o 
  -1   3   5     1119.54     1096.79     29.74 o 
   1   3   5     1145.06     1025.54     26.26 o 
   3   3   5       41.63       82.38     13.96 o 
   5   3   5      149.59      148.74     10.62 o 
   7   3   5     4434.54     4409.50     77.93 o 
   9   3   5       89.81       85.39     28.76 o 
  11   3   5       10.11       30.11     51.91 o 
  13   3   5      575.95      599.55    100.14 o 
  15   3   5       19.85      152.90     63.65 o 
 -18   4   5     1148.85     1175.22     79.08 o 
 -16   4   5      658.64      698.11     58.30 o 
 -14   4   5     1943.85     1729.67     97.39 o 
 -12   4   5     6981.22     6780.46    100.20 o 
 -10   4   5    11465.04    11476.30    121.49 o 
  -8   4   5    10022.15    10103.21    131.79 o 
  -6   4   5      572.03      416.01     26.25 o 
  -4   4   5     2721.97     2168.42     41.11 o 
  -2   4   5     6819.97     6337.56     73.05 o 
   0   4   5     9921.23     9401.30     80.39 o 
   2   4   5    32129.87    33775.48    182.67 o 
   4   4   5    11124.17    11506.59     98.56 o 
   6   4   5      928.66      940.99     27.00 o 
   8   4   5      527.67      640.13     33.62 o 
  10   4   5      586.66      549.74     35.24 o 
  12   4   5     1982.38     1949.16    106.42 o 
  14   4   5     1642.09     1735.05    158.08 o 
 -19   5   5     1094.42     1013.05    105.11 o 
 -17   5   5     2538.88     2341.14    120.45 o 
 -15   5   5     1706.58     1867.39     95.38 o 
 -13   5   5     1393.25     1573.53     74.27 o 
 -11   5   5     1700.76     1853.72     53.38 o 
  -9   5   5     4798.05     4965.80     77.14 o 
  -7   5   5    14774.49    15136.94    138.96 o 
  -5   5   5     6235.74     6052.78     69.11 o 
  -3   5   5    22792.05    23779.20    183.26 o 
  -1   5   5    12145.38    12235.86     83.26 o 
   1   5   5     2115.03     1854.64     31.39 o 
   3   5   5     6851.04     7092.62     72.21 o 
   5   5   5     1136.47     1078.94     30.75 o 
   7   5   5     1528.44     1533.21     34.63 o 
   9   5   5     3518.11     3543.46     80.97 o 
  11   5   5     3173.26     2955.64     81.96 o 
  13   5   5     1273.61     1252.32    200.35 o 
 -18   6   5       34.65       46.57     36.13 o 
 -16   6   5      629.83      701.45     62.35 o 
 -14   6   5      100.07       94.25     27.25 o 
 -12   6   5      730.65      564.84     46.26 o 
 -10   6   5      226.76      208.83     23.16 o 
  -8   6   5      145.47      180.54     21.52 o 
  -6   6   5      489.65      519.54     27.69 o 
  -4   6   5     3532.20     3378.56     50.48 o 
  -2   6   5      663.41      715.89     24.51 o 
   0   6   5     2080.31     2150.52     58.24 o 
   2   6   5       18.68       39.96     12.05 o 
   4   6   5       43.46       59.26      8.76 o 
   6   6   5      237.43      255.98     35.79 o 
   8   6   5     2595.86     2517.89     52.80 o 
  10   6   5        3.32       28.62     13.23 o 
  12   6   5      368.34      312.71     35.12 o 
  14   6   5       89.82      129.60     44.36 o 
 -17   7   5       66.87       91.58     27.17 o 
 -15   7   5      662.08      659.64     61.18 o 
 -13   7   5      856.08      786.95     60.71 o 
 -11   7   5     4688.41     4570.87    102.80 o 
  -9   7   5    10956.44    10744.88    134.82 o 
  -7   7   5     1207.03     1167.30     40.48 o 
  -5   7   5     4482.12     4367.20     66.24 o 
  -3   7   5     2714.59     2714.02     46.65 o 
  -1   7   5     7121.66     7338.84    116.08 o 
   1   7   5    13482.82    13835.97    181.20 o 
   3   7   5     3148.31     3129.90     73.48 o 
   5   7   5        8.77       23.30     16.50 o 
   7   7   5       98.66       84.93     13.77 o 
   9   7   5     1948.10     2003.45     51.84 o 
  11   7   5     2837.96     2812.83    144.62 o 
  13   7   5     3599.55     3396.25    325.45 o 
 -18   8   5      100.32      112.87     29.49 o 
 -16   8   5      256.27      291.23     41.23 o 
 -14   8   5     1858.52     2136.79     99.37 o 
 -12   8   5     5257.97     5395.42    153.70 o 
 -10   8   5     7631.26     7820.45    146.59 o 
  -8   8   5     7564.76     7682.56    105.32 o 
  -6   8   5      141.33      166.26     20.01 o 
  -4   8   5       42.71       65.14     14.93 o 
  -2   8   5     3339.58     3550.75    101.30 o 
   0   8   5     6538.91     6706.91    114.31 o 
   2   8   5    13518.27    14295.10    153.78 o 
   4   8   5     6145.90     6354.24    115.82 o 
   6   8   5      101.05      109.02     11.68 o 
   8   8   5      267.63      333.31     24.19 o 
  10   8   5     1281.20     1174.85     75.02 o 
  12   8   5     1855.22     1832.41    217.86 o 
 -17   9   5       73.42       38.50     39.68 o 
 -15   9   5       45.56       86.20     30.52 o 
 -13   9   5      653.05      736.63     61.86 o 
 -11   9   5     1954.04     2205.13     88.83 o 
  -9   9   5     1720.03     1855.35     62.75 o 
  -7   9   5       12.47       46.95     19.67 o 
  -5   9   5      381.87      381.67     25.19 o 
  -3   9   5      655.59      723.79     30.67 o 
  -1   9   5       34.35       67.07     25.63 o 
   1   9   5      553.46      520.64     41.42 o 
   3   9   5     2716.96     2533.64     80.61 o 
   5   9   5       40.09       51.28     21.38 o 
   7   9   5       70.57       17.01     18.39 o 
   9   9   5       25.99       40.71     13.79 o 
  11   9   5       36.39       54.08     33.66 o 
 -16  10   5      972.84      843.13     78.67 o 
 -14  10   5     1086.90      952.43     77.26 o 
 -12  10   5     1029.90      995.51     71.69 o 
 -10  10   5     4255.93     4126.23    135.84 o 
  -8  10   5     2011.91     2072.57     67.55 o 
  -6  10   5     1042.59     1163.04     59.18 o 
  -4  10   5     1882.75     1785.19     83.45 o 
  -2  10   5      150.36      212.64     32.60 o 
   0  10   5     4718.45     4678.74    112.91 o 
   2  10   5     7907.53     8021.11    164.91 o 
   4  10   5     3795.13     4261.34    144.58 o 
   6  10   5     2127.27     2244.19    110.81 o 
   8  10   5      326.55      410.60     47.01 o 
  10  10   5      276.94      302.39     47.02 o 
 -15  11   5      538.98      748.99     89.84 o 
 -13  11   5      737.01      901.09     68.60 o 
 -11  11   5     3171.38     3262.15     95.30 o 
  -9  11   5     3833.60     4188.90    119.79 o 
  -7  11   5      559.96      685.38     41.69 o 
  -5  11   5     1156.47     1226.56     59.38 o 
  -3  11   5     1225.83     1282.29     47.16 o 
  -1  11   5     3916.99     4244.51    133.53 o 
   1  11   5     3612.96     3785.05    110.29 o 
   3  11   5     3129.62     3034.31    109.34 o 
   5  11   5     1991.85     2119.44     93.31 o 
   7  11   5        2.13       57.87     27.65 o 
   9  11   5      637.63      565.02     61.15 o 
 -14  12   5        0.43       63.50     40.25 o 
 -12  12   5      250.09      229.64     38.92 o 
 -10  12   5      660.98      689.38     46.48 o 
  -8  12   5       11.66       40.11     22.94 o 
  -6  12   5      331.24      322.12     28.11 o 
  -4  12   5       12.29       47.99     14.27 o 
  -2  12   5      429.36      464.94     55.54 o 
   0  12   5     1626.57     1664.76     98.06 o 
   2  12   5     1059.79     1069.58     80.23 o 
   4  12   5       67.94       48.20     81.08 o 
   6  12   5      159.02      142.60     65.86 o 
   8  12   5      187.99      202.60     45.70 o 
 -11  13   5       23.77       59.23     28.46 o 
  -9  13   5      460.06      354.78     51.32 o 
  -7  13   5     1426.54     1672.78     87.58 o 
  -5  13   5     2999.51     2938.76     69.61 o 
  -3  13   5     2317.12     2427.36    114.28 o 
  -1  13   5        5.47       89.27     32.07 o 
   1  13   5       59.69       42.88     43.97 o 
   3  13   5       19.12       68.18     21.78 o 
   5  13   5      383.03      423.71     55.90 o 
   7  13   5     1472.05     1820.92    135.48 o 
 -10  14   5      551.47      597.11     71.49 o 
  -8  14   5     1328.06     1347.12     88.32 o 
  -6  14   5     2379.19     2429.94    121.55 o 
  -4  14   5     2268.93     2519.23    120.35 o 
  -2  14   5     1667.74     1713.74    115.73 o 
   0  14   5      885.65      810.67     87.92 o 
   2  14   5      430.20      465.02     57.96 o 
   4  14   5     1209.49     1087.42    119.75 o 
  -7  15   5        4.56       31.04     26.68 o 
  -5  15   5       46.67       85.52     36.54 o 
  -3  15   5        0.28       49.38     26.50 o 
  -1  15   5       11.21       24.79     39.40 o 
   1  15   5       46.30       72.12     31.40 o 
   3  15   5       32.26      -51.86     64.97 o 
 -20   0   6      800.52     1054.25    132.52 o 
 -18   0   6     1704.05     1805.83    145.94 o 
 -16   0   6     8523.43     9014.57    276.47 o 
 -14   0   6     8616.07     8727.91    288.80 o 
 -12   0   6     5059.76     5120.47    119.19 o 
 -10   0   6      953.34      914.55     56.33 o 
  -8   0   6     8932.89     8445.46    128.71 o 
  -6   0   6    16285.29    15703.00    165.02 o 
  -4   0   6    54833.82    55087.81    389.86 o 
  -2   0   6    12530.48    11600.77    128.86 o 
   0   0   6     5091.16     4786.69    111.50 o 
   2   0   6     2488.41     2180.45     63.24 o 
   4   0   6     2119.88     1948.94     49.08 o 
   6   0   6    20456.16    20588.03    360.93 o 
   8   0   6     7261.62     7481.52    323.96 o 
  10   0   6     7066.12     7640.93    459.56 o 
  12   0   6     2977.94     3470.88    290.28 o 
  14   0   6       28.99      292.07     94.77 o 
 -19   1   6       40.55      124.94     33.41 o 
 -17   1   6     2764.04     2885.11    120.33 o 
 -15   1   6     4575.20     4590.08    128.97 o 
 -13   1   6      830.08      847.87     50.15 o 
 -11   1   6      190.25      244.97     26.62 o 
  -9   1   6     1393.03     1431.07     46.44 o 
  -7   1   6      786.24      745.67     30.07 o 
  -5   1   6     1410.94     1376.57     40.15 o 
  -3   1   6     8657.49     8374.62     75.94 o 
  -1   1   6     2165.31     1922.38     37.19 o 
   1   1   6      191.84      223.95     20.43 o 
   3   1   6       25.67       17.18      6.76 o 
   5   1   6     1982.67     1916.27     70.18 o 
   7   1   6     2497.35     2526.68     89.91 o 
   9   1   6     2531.76     2578.14    118.55 o 
  11   1   6      485.89      518.13    126.96 o 
  13   1   6       83.42      164.05     53.71 o 
 -20   2   6      126.33       74.80     35.45 o 
 -18   2   6      110.85      167.90     29.21 o 
 -16   2   6       12.64       96.26     57.47 o 
 -14   2   6      111.25      105.45     31.01 o 
 -12   2   6      227.51      185.08     28.08 o 
 -10   2   6     4842.78     4746.19     76.50 o 
  -8   2   6     4266.64     3834.98     64.63 o 
  -6   2   6     5014.11     4953.39     66.32 o 
  -4   2   6     2576.79     2418.25     53.62 o 
  -2   2   6     2661.73     2605.34     44.95 o 
   0   2   6      670.81      906.51     27.79 o 
   2   2   6     1124.30     1026.28     27.17 o 
   4   2   6     2570.73     2521.77     48.08 o 
   6   2   6       24.84       66.42     33.04 o 
   8   2   6      366.67      411.09     42.42 o 
  10   2   6      361.47      353.17     89.42 o 
  12   2   6      503.47      409.75     73.32 o 
  14   2   6      814.52      858.40    188.95 o 
 -19   3   6      751.74      640.65    141.08 o 
 -17   3   6     1740.76     1910.32     91.82 o 
 -15   3   6     5931.72     5962.29    204.04 o 
 -13   3   6     6257.96     6266.37    183.49 o 
 -11   3   6     1342.42     1312.07     46.30 o 
  -9   3   6     3984.37     4024.26     71.54 o 
  -7   3   6    12306.13    12881.38    109.38 o 
  -5   3   6    11652.36    11212.16     96.63 o 
  -3   3   6    15810.21    15526.51    108.07 o 
  -1   3   6    12645.07    12283.03     91.30 o 
   1   3   6     5543.40     5085.72     58.62 o 
   3   3   6     6157.06     6043.72     63.38 o 
   5   3   6     2024.57     2006.01     45.79 o 
   7   3   6     6733.88     7015.15    110.36 o 
   9   3   6      383.42      351.72     48.03 o 
  11   3   6     1505.18     1539.10     93.20 o 
  13   3   6      944.27     1272.94    134.86 o 
 -18   4   6      474.66      525.92     64.93 o 
 -16   4   6     2046.20     2036.68    134.56 o 
 -14   4   6     4079.33     4387.92    122.72 o 
 -12   4   6     1364.84     1515.43     86.04 o 
 -10   4   6       52.96       78.08     15.08 o 
  -8   4   6     1073.12     1168.29     41.10 o 
  -6   4   6     6591.80     6956.63     86.22 o 
  -4   4   6     7231.54     7000.81     73.72 o 
  -2   4   6    12564.98    13163.17     96.82 o 
   0   4   6     3612.08     3735.32     58.37 o 
   2   4   6       47.07       67.97     16.15 o 
   4   4   6       83.07       59.67     18.53 o 
   6   4   6     2077.13     2127.38     57.11 o 
   8   4   6     1421.16     1380.27     39.22 o 
  10   4   6     2248.92     1991.31    103.84 o 
  12   4   6      257.80      163.41     60.42 o 
 -19   5   6      529.17      479.12     71.84 o 
 -17   5   6      164.21      106.07     35.36 o 
 -15   5   6      187.50      126.97     34.57 o 
 -13   5   6      267.19      202.17     73.47 o 
 -11   5   6     1357.93     1146.82     59.89 o 
  -9   5   6     5884.23     5469.35     96.57 o 
  -7   5   6      825.85      706.16     32.68 o 
  -5   5   6       68.03      107.13     17.73 o 
  -3   5   6      252.12      276.11     18.54 o 
  -1   5   6      100.43       84.29     12.95 o 
   1   5   6     9099.34     9010.92     85.75 o 
   3   5   6     8091.05     8068.51     93.33 o 
   5   5   6     4477.09     4619.49     89.50 o 
   7   5   6      156.91      116.03     12.94 o 
   9   5   6       24.86       40.92     11.36 o 
  11   5   6      135.31       76.08     36.30 o 
  13   5   6      742.22      738.67    107.47 o 
 -18   6   6     1069.05      839.23     72.71 o 
 -16   6   6      514.26      557.37     56.18 o 
 -14   6   6     2230.12     2243.85    102.42 o 
 -12   6   6     4779.86     4566.29    118.72 o 
 -10   6   6     3469.87     3704.73     85.83 o 
  -8   6   6    16028.89    16504.40    224.64 o 
  -6   6   6     3278.60     3284.84     66.61 o 
  -4   6   6      843.84      724.87     30.60 o 
  -2   6   6     3462.95     3329.33     52.03 o 
   0   6   6     4575.55     4734.79     65.95 o 
   2   6   6    13561.52    14118.95    141.00 o 
   4   6   6    12416.02    13127.71    154.89 o 
   6   6   6     2768.49     2824.39     56.65 o 
   8   6   6      596.07      651.94     26.17 o 
  10   6   6      290.30      291.07     44.57 o 
  12   6   6     1925.55     2022.99    150.29 o 
 -17   7   6      541.00      524.92     67.19 o 
 -15   7   6       76.24      153.82     35.60 o 
 -13   7   6     1695.46     1707.71     85.19 o 
 -11   7   6     1051.52     1291.50     73.95 o 
  -9   7   6      694.03      894.46     57.45 o 
  -7   7   6     3502.19     3822.10     75.35 o 
  -5   7   6       42.88       75.95     15.09 o 
  -3   7   6     1478.97     1345.04     41.34 o 
  -1   7   6      968.50     1056.91     36.49 o 
   1   7   6     1412.97     1472.80     48.85 o 
   3   7   6     2172.35     2049.20     62.28 o 
   5   7   6     2914.22     2815.67     73.20 o 
   7   7   6      408.95      375.66     23.28 o 
   9   7   6      499.56      417.68     39.83 o 
  11   7   6      398.83      430.88    109.97 o 
 -16   8   6        4.66       41.02     36.42 o 
 -14   8   6       31.60       60.26     42.31 o 
 -12   8   6       44.64       50.26     23.13 o 
 -10   8   6     2768.77     2486.13     93.10 o 
  -8   8   6       80.38       49.27     24.79 o 
  -6   8   6     2600.47     2422.69     70.54 o 
  -4   8   6      359.07      337.59     26.49 o 
  -2   8   6        2.02       43.51     17.33 o 
   0   8   6      431.65      357.44     37.61 o 
   2   8   6      739.97      737.80     47.61 o 
   4   8   6     1213.82     1109.13     60.53 o 
   6   8   6       27.87       53.74     38.46 o 
   8   8   6      103.50       46.42     15.82 o 
  10   8   6       39.44       98.95     69.14 o 
 -15   9   6      571.03      552.06     67.46 o 
 -13   9   6     1157.09     1184.60     73.09 o 
 -11   9   6     2680.47     2747.99    100.00 o 
  -9   9   6     8394.03     8709.32    137.93 o 
  -7   9   6     4746.56     5011.09    113.09 o 
  -5   9   6     4003.41     4210.18     87.08 o 
  -3   9   6      681.03      713.32     32.86 o 
  -1   9   6     3132.88     3202.20     90.02 o 
   1   9   6     3560.86     3729.48    112.97 o 
   3   9   6     6036.59     6046.25    113.07 o 
   5   9   6     3961.04     4373.72    127.17 o 
   7   9   6      201.38      252.45     36.86 o 
   9   9   6        1.78       72.31     24.19 o 
  11   9   6      617.05      924.49    204.45 o 
 -16  10   6       30.11       86.01     26.44 o 
 -14  10   6       40.88       47.40     27.40 o 
 -12  10   6      977.72     1146.79     73.17 o 
 -10  10   6     4218.59     4382.03    122.90 o 
  -8  10   6     4902.09     5061.70    140.81 o 
  -6  10   6     3633.25     4024.16     85.42 o 
  -4  10   6       45.75       27.44     15.80 o 
  -2  10   6      629.86      516.57     45.26 o 
   0  10   6     3013.85     3199.24     96.49 o 
   2  10   6     2860.99     3034.24    141.35 o 
   4  10   6     1528.85     1573.55     69.38 o 
   6  10   6      352.02      348.24     39.08 o 
   8  10   6        1.07        4.30     24.76 o 
  10  10   6        0.55       47.85     65.86 o 
 -13  11   6      433.81      293.71     49.35 o 
 -11  11   6        0.80       68.78     28.50 o 
  -9  11   6      242.48      269.00     37.78 o 
  -7  11   6      159.38      120.60     20.70 o 
  -5  11   6     1716.80     1834.15     69.10 o 
  -3  11   6     1613.46     1587.53    119.19 o 
  -1  11   6      388.87      317.49     42.25 o 
   1  11   6       13.43       39.39     45.95 o 
   3  11   6       37.71       35.88     19.01 o 
   5  11   6      909.32      938.07     68.86 o 
   7  11   6      793.84      769.16     70.70 o 
   9  11   6      807.47      944.58    119.30 o 
 -12  12   6      594.50      716.26     66.39 o 
 -10  12   6      465.90      518.79     53.85 o 
  -8  12   6     1109.41     1051.47     60.86 o 
  -6  12   6     1676.61     1776.12     72.59 o 
  -4  12   6     1403.16     1434.85    107.65 o 
  -2  12   6      817.78      898.52    134.11 o 
   0  12   6     1287.91     1442.64    101.48 o 
   2  12   6      305.46      392.66     60.18 o 
   4  12   6     1244.49     1170.32    117.93 o 
   6  12   6     1117.09     1241.53     94.72 o 
 -11  13   6     1199.24     1283.54     99.76 o 
  -9  13   6      864.95      896.84     68.02 o 
  -7  13   6      401.74      436.37     70.10 o 
  -5  13   6      397.63      355.84     75.72 o 
  -3  13   6       62.72      104.38     38.53 o 
  -1  13   6      765.06      900.35     81.40 o 
   1  13   6     2450.80     2570.66    205.93 o 
   3  13   6      830.12      888.47    116.11 o 
   5  13   6     1914.98     1763.97    175.11 o 
  -8  14   6        4.08       14.15     45.34 o 
  -6  14   6      819.02      840.13     79.86 o 
  -4  14   6      993.09      952.95    122.47 o 
  -2  14   6      495.52      369.25     56.91 o 
   0  14   6       10.64       54.78     37.22 o 
   2  14   6      183.85      134.76     29.52 o 
  -5  15   6     1979.64     1972.65    154.82 o 
  -3  15   6     2841.86     2835.47    314.72 o 
  -1  15   6     1479.67     1419.06    115.87 o 
 -19   1   7      423.33      357.46     73.92 o 
 -17   1   7     1173.37     1191.62     98.01 o 
 -15   1   7     3061.00     3109.28    125.11 o 
 -13   1   7     6346.44     5924.60    162.75 o 
 -11   1   7     3606.53     3302.53     71.83 o 
  -9   1   7     1995.07     1913.14     51.65 o 
  -7   1   7     6314.53     6010.51     83.35 o 
  -5   1   7    11019.87    10429.72    107.84 o 
  -3   1   7    14074.59    13902.88    127.01 o 
  -1   1   7    12667.66    12315.93    135.73 o 
   1   1   7     2735.60     2569.54     44.44 o 
   3   1   7       12.58       34.81     13.30 o 
   5   1   7     1745.33     1623.21     67.79 o 
   7   1   7     4610.74     4844.90    116.05 o 
   9   1   7     3688.14     3708.53    146.77 o 
  11   1   7     2152.74     2364.59    165.74 o 
  13   1   7      457.64      514.37     96.93 o 
 -18   2   7      417.78      354.44     70.20 o 
 -16   2   7     2398.95     2536.17    138.39 o 
 -14   2   7     6056.41     5986.41    140.66 o 
 -12   2   7    10403.51    10899.76    206.16 o 
 -10   2   7      337.62      350.61     30.34 o 
  -8   2   7      159.56      146.05     21.64 o 
  -6   2   7      529.66      530.35     34.78 o 
  -4   2   7    13141.82    13499.52    125.90 o 
  -2   2   7    11651.29    11398.61    109.03 o 
   0   2   7    13284.14    13210.53    123.30 o 
   2   2   7     3405.06     3467.41     53.60 o 
   4   2   7      191.46      133.06     18.28 o 
   6   2   7     2560.04     2595.82     89.73 o 
   8   2   7      992.65     1074.97     97.32 o 
  10   2   7     2609.15     3042.09    171.07 o 
  12   2   7     1115.94     1136.01    128.50 o 
 -19   3   7      446.88      259.18     85.86 o 
 -17   3   7       12.52       87.69     45.25 o 
 -15   3   7      980.95     1152.67     80.93 o 
 -13   3   7      926.98      941.68     68.77 o 
 -11   3   7     1094.55     1256.14     67.45 o 
  -9   3   7      345.55      313.04     31.91 o 
  -7   3   7     1726.40     1563.60     48.69 o 
  -5   3   7      635.15      703.19     33.17 o 
  -3   3   7     1597.64     1515.96     40.65 o 
  -1   3   7     1136.26     1093.41     33.93 o 
   1   3   7      673.42      725.34     27.07 o 
   3   3   7      438.83      370.62     22.11 o 
   5   3   7      218.01      211.77     27.92 o 
   7   3   7       54.28       10.50     18.32 o 
   9   3   7      613.60      660.47     59.99 o 
  11   3   7      841.82      676.68     96.80 o 
 -18   4   7     1739.47     1788.11    111.91 o 
 -16   4   7      332.62      343.53     69.63 o 
 -14   4   7     2450.32     2462.36    108.40 o 
 -12   4   7     4061.64     3540.26    106.84 o 
 -10   4   7     1929.47     1603.46     60.69 o 
  -8   4   7     5226.69     5238.33     86.16 o 
  -6   4   7     4229.65     4067.08     68.72 o 
  -4   4   7     2510.37     2244.59     50.49 o 
  -2   4   7     5971.36     5807.14     73.68 o 
   0   4   7     2875.18     2615.02     47.90 o 
   2   4   7     6467.13     6110.77     68.81 o 
   4   4   7     9102.21     9279.32    126.53 o 
   6   4   7     1675.16     1662.83     45.23 o 
   8   4   7      610.07      597.04     34.37 o 
  10   4   7       72.31       67.32     43.84 o 
  12   4   7      153.18      123.14     74.21 o 
 -19   5   7      730.84      812.14     87.40 o 
 -17   5   7     1465.72     1528.20     91.55 o 
 -15   5   7      612.12      766.97     97.77 o 
 -13   5   7     3925.00     4012.95    144.79 o 
 -11   5   7     5890.89     6031.04    154.30 o 
  -9   5   7     3238.74     3418.31     70.59 o 
  -7   5   7     5947.78     6407.50     86.17 o 
  -5   5   7     7389.31     7798.01    103.26 o 
  -3   5   7     4006.99     4165.01     72.80 o 
  -1   5   7     1405.55     1344.29     37.91 o 
   1   5   7     2697.53     2745.33     46.66 o 
   3   5   7     2359.73     2365.35     45.88 o 
   5   5   7     2792.53     2855.96     55.41 o 
   7   5   7     4910.16     5188.64    117.14 o 
   9   5   7     2149.44     2039.70    135.50 o 
  11   5   7      502.28      447.70     64.16 o 
 -18   6   7       11.02       59.89     27.62 o 
 -16   6   7      107.57      170.34     55.58 o 
 -14   6   7      360.35      324.45     47.06 o 
 -12   6   7      193.47      198.68     30.40 o 
 -10   6   7      263.36      144.77     36.01 o 
  -8   6   7       62.06      123.38     14.60 o 
  -6   6   7      527.24      383.24     26.39 o 
  -4   6   7      594.76      600.08     29.14 o 
  -2   6   7     1177.62     1118.72     33.77 o 
   0   6   7      110.31       91.67     11.69 o 
   2   6   7       17.46       36.70     21.29 o 
   4   6   7     1578.81     1574.96     36.44 o 
   6   6   7        0.29       26.81     13.42 o 
   8   6   7      146.61      101.24     30.11 o 
  10   6   7      641.37      662.70    153.19 o 
 -17   7   7      229.64      198.88     35.21 o 
 -15   7   7       20.48       31.44     22.84 o 
 -13   7   7      208.62      171.91     40.35 o 
 -11   7   7     1501.89     1425.57     74.21 o 
  -9   7   7     8654.27     8521.10    185.87 o 
  -7   7   7     9199.26     9322.65    154.02 o 
  -5   7   7     3487.80     3236.87     65.98 o 
  -3   7   7      585.77      515.71     34.00 o 
  -1   7   7        9.96       36.79     16.07 o 
   1   7   7      492.32      566.52     41.16 o 
   3   7   7     3973.77     3890.04     74.73 o 
   5   7   7     5935.14     5957.00    179.04 o 
   7   7   7     2778.71     2891.43     93.43 o 
   9   7   7       89.49      105.58     23.85 o 
  11   7   7        2.46       82.85     56.63 o 
 -16   8   7      614.41      696.09     67.00 o 
 -14   8   7       44.79       41.50     33.47 o 
 -12   8   7      949.46      944.51     61.77 o 
 -10   8   7     2903.22     3173.90    105.83 o 
  -8   8   7     3112.68     3536.74     96.54 o 
  -6   8   7     6256.52     6604.35    132.93 o 
  -4   8   7     1473.35     1530.09     46.12 o 
  -2   8   7      535.80      549.31     24.07 o 
   0   8   7     3258.38     3423.11     95.75 o 
   2   8   7     4582.17     4873.84     97.67 o 
   4   8   7     3660.67     3918.55    103.14 o 
   6   8   7     1620.35     1699.57     62.81 o 
   8   8   7      411.40      481.61     73.91 o 
  10   8   7       92.66       92.99    110.87 o 
 -15   9   7       35.62       34.85     35.88 o 
 -13   9   7       19.98       93.31     32.77 o 
 -11   9   7       12.83       40.75     24.77 o 
  -9   9   7      688.12      799.48     48.94 o 
  -7   9   7      754.10      912.00     48.98 o 
  -5   9   7       51.78       94.40     20.94 o 
  -3   9   7      411.60      439.52     39.40 o 
  -1   9   7       15.29       50.86     15.58 o 
   1   9   7      976.71      968.75     58.07 o 
   3   9   7     1924.69     1805.81     72.89 o 
   5   9   7       44.94       50.04     17.35 o 
   7   9   7       20.44      -11.00     35.29 o 
   9   9   7      117.59      143.65     64.97 o 
 -14  10   7     1489.00     1613.27    108.13 o 
 -12  10   7      981.11     1120.70    106.80 o 
 -10  10   7     1727.62     1688.31     71.24 o 
  -8  10   7      218.33      191.51     34.53 o 
  -6  10   7     1255.34     1270.19     62.47 o 
  -4  10   7     2283.45     2347.21     81.13 o 
  -2  10   7     2073.18     2171.22    120.50 o 
   0  10   7     2846.83     2900.38    104.29 o 
   2  10   7     1209.22     1141.18     63.60 o 
   4  10   7     1013.72     1117.89     65.89 o 
   6  10   7      748.00      755.99     70.10 o 
   8  10   7      494.00      582.41     76.19 o 
 -13  11   7      191.73      156.28     52.02 o 
 -11  11   7     2277.48     2343.42    174.99 o 
  -9  11   7     1885.85     2108.17     90.18 o 
  -7  11   7     2255.56     2355.69     70.90 o 
  -5  11   7     3894.19     3979.66     95.73 o 
  -3  11   7      180.05      306.09    103.89 o 
  -1  11   7      108.27      134.03     33.16 o 
   1  11   7     1416.77     1472.04     84.85 o 
   3  11   7     1341.45     1388.74     84.05 o 
   5  11   7     2266.57     2629.71    139.04 o 
   7  11   7     1069.98     1102.89    123.68 o 
 -12  12   7       58.94       49.83     33.21 o 
 -10  12   7      989.06     1013.87     75.16 o 
  -8  12   7     1758.12     1718.77     78.64 o 
  -6  12   7      599.20      566.81     73.49 o 
  -4  12   7      137.34      124.84     26.21 o 
  -2  12   7     1229.23     1206.38     89.41 o 
   0  12   7      211.88      157.24     41.26 o 
   2  12   7      317.43      304.62     60.26 o 
   4  12   7      846.32      860.13     77.34 o 
  -9  13   7        3.39       18.80     43.92 o 
  -7  13   7        2.09       42.01     65.40 o 
  -5  13   7     1053.91      986.65    116.15 o 
  -3  13   7     2755.00     2933.61    141.85 o 
  -1  13   7     1379.62     1437.02     94.57 o 
   1  13   7       20.52       81.17     42.83 o 
   3  13   7        3.58       61.04     31.41 o 
  -6  14   7      945.97      904.13     98.30 o 
  -4  14   7      992.48     1153.33    108.79 o 
  -2  14   7     1888.78     1816.55    159.80 o 
   0  14   7     1898.20     2168.43    155.49 o 
 -18   0   8       70.21       68.59     36.62 o 
 -16   0   8     2186.35     2295.68    142.91 o 
 -14   0   8     3574.65     4174.71    312.93 o 
 -12   0   8    16710.82    17739.64    439.89 o 
 -10   0   8    12981.34    12441.28    412.85 o 
  -8   0   8     2297.07     2242.37     78.30 o 
  -6   0   8      276.55      238.80     44.65 o 
  -4   0   8    14220.41    14768.61    261.62 o 
  -2   0   8     9104.22     9101.35    155.76 o 
   0   0   8    12682.33    12460.94    154.61 o 
   2   0   8    11506.39    11601.72    160.91 o 
   4   0   8       61.19       36.04     19.32 o 
   6   0   8      562.78      721.08    112.95 o 
   8   0   8     1956.91     1686.26    171.67 o 
  10   0   8     4226.15     4253.51    259.88 o 
 -19   1   8      104.98       78.24     45.60 o 
 -17   1   8        6.40       76.96     25.30 o 
 -15   1   8      798.46      913.46     92.23 o 
 -13   1   8     1595.54     1585.54     85.35 o 
 -11   1   8     4377.66     4427.56    117.71 o 
  -9   1   8     1173.79     1176.89     44.77 o 
  -7   1   8      132.12       85.19     17.89 o 
  -5   1   8      228.65      275.52     21.00 o 
  -3   1   8     1502.26     1508.94     43.76 o 
  -1   1   8     4103.62     3895.67     65.24 o 
   1   1   8     5036.59     4950.26     63.45 o 
   3   1   8      572.47      529.32     24.08 o 
   5   1   8      147.77      118.63     29.76 o 
   7   1   8      275.42      333.71     99.77 o 
   9   1   8      435.97      441.38    118.32 o 
  11   1   8     1660.41     1831.14    166.14 o 
 -18   2   8      962.68      969.05     89.46 o 
 -16   2   8      326.92      358.06     50.98 o 
 -14   2   8      384.69      357.37     62.90 o 
 -12   2   8      467.32      470.39     48.21 o 
 -10   2   8      843.72      735.04     44.18 o 
  -8   2   8       99.11       34.81     20.05 o 
  -6   2   8     1796.66     1693.02     50.31 o 
  -4   2   8      451.17      347.49     25.51 o 
  -2   2   8      464.03      445.65     26.42 o 
   0   2   8     1094.80     1071.07     34.97 o 
   2   2   8      923.99      887.68     31.52 o 
   4   2   8     2229.76     2201.64     54.70 o 
   6   2   8      908.48      937.41     65.72 o 
   8   2   8      515.11      422.32     55.43 o 
  10   2   8      162.92      223.17     72.31 o 
 -19   3   8      983.95      874.81     86.95 o 
 -17   3   8     1997.46     2098.62    102.75 o 
 -15   3   8     1488.22     1576.08     91.21 o 
 -13   3   8     3065.03     3209.65    127.51 o 
 -11   3   8     4272.75     4321.75    115.51 o 
  -9   3   8     5665.12     5246.33    108.73 o 
  -7   3   8      139.82      157.26     27.51 o 
  -5   3   8     2502.17     2282.66     56.79 o 
  -3   3   8     6959.26     6562.85     92.98 o 
  -1   3   8     8106.61     8159.38     95.42 o 
   1   3   8     8496.06     8396.16     96.23 o 
   3   3   8     4311.94     4240.26    103.45 o 
   5   3   8      647.59      656.88     29.79 o 
   7   3   8     1754.73     1664.68     93.87 o 
   9   3   8     1419.41     1450.36    112.29 o 
  11   3   8      529.32      432.04    119.81 o 
 -18   4   8       85.44       97.40     34.34 o 
 -16   4   8      373.93      567.95     58.76 o 
 -14   4   8     1903.85     2021.56    102.46 o 
 -12   4   8     2194.90     2279.52     91.10 o 
 -10   4   8     2078.97     2443.62     82.03 o 
  -8   4   8      555.33      622.91     37.72 o 
  -6   4   8        1.42       51.43     18.01 o 
  -4   4   8     1393.73     1459.25     45.85 o 
  -2   4   8     5823.44     5938.69     77.20 o 
   0   4   8     4688.11     4643.06     69.17 o 
   2   4   8     1537.32     1582.89     42.33 o 
   4   4   8       75.36       78.04     12.37 o 
   6   4   8      219.66      218.60     33.13 o 
   8   4   8      392.85      427.17    100.40 o 
  10   4   8     1720.89     1669.11    214.88 o 
 -17   5   8     1127.67     1128.69    109.52 o 
 -15   5   8       56.05       69.03     38.80 o 
 -13   5   8      280.99      233.54     43.00 o 
 -11   5   8      386.20      384.19     40.80 o 
  -9   5   8     1403.41     1261.21     61.48 o 
  -7   5   8     7018.09     6864.13    135.72 o 
  -5   5   8     1780.86     1529.14     46.43 o 
  -3   5   8      867.16      739.18     33.18 o 
  -1   5   8        4.18       60.99     12.77 o 
   1   5   8        9.55       40.95     18.05 o 
   3   5   8      462.35      464.26     25.32 o 
   5   5   8     1560.25     1495.03     45.43 o 
   7   5   8     1227.08     1373.88     50.77 o 
   9   5   8       33.13      127.37     44.47 o 
 -16   6   8     1067.17     1261.25    128.70 o 
 -14   6   8      428.36      503.08     66.33 o 
 -12   6   8     1081.05     1022.60     63.92 o 
 -10   6   8     3363.01     3246.66     90.85 o 
  -8   6   8    10970.21    11675.07    207.92 o 
  -6   6   8     8142.25     8584.64    142.23 o 
  -4   6   8     7104.45     7197.89    113.12 o 
  -2   6   8     2059.69     2007.20     52.12 o 
   0   6   8      104.82       96.56     14.25 o 
   2   6   8      922.76      978.38     32.03 o 
   4   6   8     2082.52     2226.31     53.80 o 
   6   6   8     2337.26     2431.34     67.06 o 
   8   6   8     2672.50     2412.55    363.30 o 
  10   6   8      901.81     1201.66    212.79 o 
 -17   7   8      418.89      385.01     63.94 o 
 -15   7   8      276.46      281.08     38.45 o 
 -13   7   8      833.12      810.92     69.73 o 
 -11   7   8      424.20      475.79     42.12 o 
  -9   7   8     1605.30     1620.45     70.40 o 
  -7   7   8     2307.81     2658.66     87.54 o 
  -5   7   8      607.21      718.37     36.86 o 
  -3   7   8     2639.18     2547.86     58.98 o 
  -1   7   8       27.91       56.79     10.14 o 
   1   7   8      478.48      518.40     44.07 o 
   3   7   8     1213.92     1205.65     40.71 o 
   5   7   8      763.51      769.93     41.83 o 
   7   7   8       18.32       14.11     79.28 o 
   9   7   8      364.22      262.86     95.37 o 
 -16   8   8      130.09      133.26     34.18 o 
 -14   8   8        7.26       84.67     44.14 o 
 -12   8   8       61.63       76.64     20.88 o 
 -10   8   8      837.08      770.12     54.13 o 
  -8   8   8        2.26       39.18     14.32 o 
  -6   8   8     1388.87     1192.29     52.90 o 
  -4   8   8      468.47      357.59     35.09 o 
  -2   8   8        1.03       39.27     14.40 o 
   0   8   8      119.81       86.82     18.64 o 
   2   8   8        7.32       53.86     13.89 o 
   4   8   8      290.41      231.49     30.73 o 
   6   8   8      409.56      368.43     41.55 o 
   8   8   8      634.88      624.67    152.00 o 
 -15   9   8      919.37      787.90     96.68 o 
 -13   9   8      200.73      293.20     39.06 o 
 -11   9   8      812.93      877.18     94.39 o 
  -9   9   8     2028.79     2146.54     98.10 o 
  -7   9   8     2633.88     3019.24     90.70 o 
  -5   9   8     3005.80     3139.73     86.05 o 
  -3   9   8     1298.19     1509.71     99.00 o 
  -1   9   8     1185.21     1412.38     70.09 o 
   1   9   8     1025.06     1105.34     63.60 o 
   3   9   8     4410.97     4714.81    110.38 o 
   5   9   8     2516.24     2774.82    109.90 o 
   7   9   8     2318.32     2816.42    215.92 o 
 -14  10   8      138.12      119.29     26.38 o 
 -12  10   8      149.18      110.36     53.83 o 
 -10  10   8      864.81      871.97     54.46 o 
  -8  10   8     1520.89     1764.54     65.35 o 
  -6  10   8     2077.19     2228.44     71.85 o 
  -4  10   8     1267.57     1475.57    166.98 o 
  -2  10   8      100.79      154.70     39.13 o 
   0  10   8       39.83       86.63     28.84 o 
   2  10   8      654.44      655.05     52.70 o 
   4  10   8     2705.79     2617.44    107.96 o 
   6  10   8     1878.16     2119.53    194.61 o 
 -13  11   8      560.74      323.34     57.63 o 
 -11  11   8     1614.42     1443.69    134.48 o 
  -9  11   8      186.01      118.93     29.50 o 
  -7  11   8       67.20       50.93     35.88 o 
  -5  11   8       27.87       51.57     40.35 o 
  -3  11   8      585.85      481.68    122.19 o 
  -1  11   8     1558.50     1618.91    133.33 o 
   1  11   8     1123.34     1160.11    113.28 o 
   3  11   8        3.36       34.44     47.69 o 
   5  11   8       62.37       33.72     45.88 o 
 -10  12   8     1280.61     1288.51    117.71 o 
  -8  12   8      970.56     1007.94    147.66 o 
  -6  12   8      635.24      752.45     69.57 o 
  -4  12   8      559.67      785.14    148.19 o 
  -2  12   8     1496.29     1597.43     98.85 o 
   0  12   8     1234.04     1487.43    105.80 o 
   2  12   8      173.74      176.96     46.27 o 
  -7  13   8     1474.86     1328.00    117.46 o 
  -5  13   8     1812.16     1779.34    136.66 o 
  -3  13   8      632.59      664.78     81.65 o 
  -1  13   8        1.86       39.02     34.22 o 
 -17   1   9      162.62      125.22     41.81 o 
 -15   1   9     1021.53     1159.62     82.94 o 
 -13   1   9     2869.84     2819.74    118.45 o 
 -11   1   9     4904.51     4829.63    124.42 o 
  -9   1   9    13039.27    13520.49    252.79 o 
  -7   1   9     2468.06     2125.87     62.21 o 
  -5   1   9      127.48      114.72     20.07 o 
  -3   1   9      787.35      697.72     34.04 o 
  -1   1   9     2705.37     2634.11     57.64 o 
   1   1   9     5988.68     5945.47    100.89 o 
   3   1   9     2848.50     2718.09     61.38 o 
   5   1   9     2708.99     2700.86    154.52 o 
   7   1   9      325.78      198.49     53.65 o 
   9   1   9      480.78      389.67     74.31 o 
 -18   2   9       68.12       84.66     53.86 o 
 -16   2   9      377.80      432.31     51.19 o 
 -14   2   9     1845.46     2242.33    104.86 o 
 -12   2   9     2278.64     2487.93    110.23 o 
 -10   2   9     4829.00     4975.80    123.67 o 
  -8   2   9     2670.89     2616.05     76.05 o 
  -6   2   9      271.51      285.64     24.74 o 
  -4   2   9      536.00      555.27     32.87 o 
  -2   2   9     3224.14     3160.26     65.37 o 
   0   2   9     8472.03     8394.12    123.35 o 
   2   2   9     4625.85     4628.58     66.09 o 
   4   2   9      933.93      844.60     41.45 o 
   6   2   9       43.30       23.02     55.58 o 
   8   2   9        6.16        9.16     84.64 o 
 -17   3   9      179.59      164.44     43.92 o 
 -15   3   9       44.48       92.05     21.93 o 
 -13   3   9      641.25      738.37     63.43 o 
 -11   3   9      941.90      942.54     61.66 o 
  -9   3   9      173.32      151.79     23.78 o 
  -7   3   9      694.32      613.33     38.07 o 
  -5   3   9       23.80       22.67     17.62 o 
  -3   3   9       77.50       85.00     13.96 o 
  -1   3   9      732.36      745.51     42.42 o 
   1   3   9     4232.51     4117.81     65.28 o 
   3   3   9       29.75       23.31     20.03 o 
   5   3   9       39.60       27.68     18.28 o 
   7   3   9      562.92      551.56     74.32 o 
   9   3   9      160.26      135.08     53.31 o 
 -18   4   9     2030.05     2057.33    141.11 o 
 -16   4   9     1452.10     1336.49     94.01 o 
 -14   4   9     1974.55     1912.81     93.57 o 
 -12   4   9      200.79      225.73     67.28 o 
 -10   4   9       32.08       66.99     24.48 o 
  -8   4   9     4148.51     3993.38    105.83 o 
  -6   4   9     4817.87     4751.15    103.60 o 
  -4   4   9     4755.98     4392.95     84.68 o 
  -2   4   9     3905.43     3591.86     74.39 o 
   0   4   9     1116.12      989.26     35.90 o 
   2   4   9     1104.54     1036.68     35.53 o 
   4   4   9      977.25      962.38     28.52 o 
   6   4   9      626.46      611.92     39.56 o 
   8   4   9      806.24      870.84    133.23 o 
 -17   5   9      868.25      986.29     92.31 o 
 -15   5   9     1008.57     1270.32    121.14 o 
 -13   5   9     2147.65     2293.55     97.66 o 
 -11   5   9     1324.38     1229.93     76.63 o 
  -9   5   9     3849.95     3887.81    121.60 o 
  -7   5   9     3343.90     3482.46     89.01 o 
  -5   5   9     1496.93     1540.73     50.48 o 
  -3   5   9     2427.76     2618.64     64.02 o 
  -1   5   9     2799.14     2903.62     58.32 o 
   1   5   9     2420.32     2374.31     63.35 o 
   3   5   9     2272.79     2314.74     56.25 o 
   5   5   9     1538.52     1705.97     56.71 o 
   7   5   9      190.34      116.61     50.07 o 
 -16   6   9      336.70      197.73     33.10 o 
 -14   6   9        2.69       68.58     32.09 o 
 -12   6   9      705.76      795.33     79.72 o 
 -10   6   9      389.22      402.61     42.53 o 
  -8   6   9      134.34      165.46     22.97 o 
  -6   6   9      183.99      122.35     25.75 o 
  -4   6   9      464.73      324.69     25.52 o 
  -2   6   9       20.77       14.79     10.79 o 
   0   6   9      570.69      522.88     28.97 o 
   2   6   9       71.96       74.87     12.65 o 
   4   6   9       26.81       41.93     11.64 o 
   6   6   9        0.15       16.23     31.89 o 
   8   6   9       69.00       42.92    113.25 o 
 -15   7   9     1260.75     1224.64     93.59 o 
 -13   7   9      203.02      143.66     30.80 o 
 -11   7   9      168.32       77.47     39.10 o 
  -9   7   9      609.60      564.77     50.04 o 
  -7   7   9     4441.06     4217.55    112.44 o 
  -5   7   9     2738.32     2786.77     90.82 o 
  -3   7   9     1498.60     1376.19     50.87 o 
  -1   7   9      589.97      544.23     37.48 o 
   1   7   9        4.88       31.45     13.76 o 
   3   7   9      947.21      830.04     34.67 o 
   5   7   9     1301.55     1363.48    152.00 o 
   7   7   9     2283.75     2454.59    309.36 o 
 -14   8   9     1082.70     1081.76     86.76 o 
 -12   8   9       38.87       56.03     33.28 o 
 -10   8   9      294.11      271.96     32.38 o 
  -8   8   9     2349.51     2625.59     91.08 o 
  -6   8   9     3524.23     3843.20    104.60 o 
  -4   8   9     3558.36     3796.92    116.75 o 
  -2   8   9     1428.25     1551.99     47.89 o 
   0   8   9      182.95      199.55     38.53 o 
   2   8   9       86.31      123.26     24.58 o 
   4   8   9     1130.45     1133.85     81.38 o 
   6   8   9     2143.50     2611.35    318.89 o 
 -13   9   9      361.40      207.55     54.75 o 
 -11   9   9      143.05      131.52     36.77 o 
  -9   9   9        7.79       64.49     27.50 o 
  -7   9   9      554.31      570.49     44.36 o 
  -5   9   9      480.33      511.63     39.10 o 
  -3   9   9      304.56      270.57     37.89 o 
  -1   9   9        0.19       28.10     56.22 o 
   1   9   9       85.81       83.14     33.30 o 
   3   9   9        5.79        1.73     30.61 o 
   5   9   9      315.19      282.91     47.71 o 
 -12  10   9      365.77      363.23     47.82 o 
 -10  10   9      647.92      583.62     59.48 o 
  -8  10   9     1178.34     1187.73     69.05 o 
  -6  10   9     1977.30     1705.43     86.44 o 
  -4  10   9      927.37     1048.59     94.69 o 
  -2  10   9     1065.85      870.21     76.23 o 
   0  10   9     1306.51     1396.06     90.79 o 
   2  10   9      585.12      797.61     67.36 o 
   4  10   9      170.45      147.55     30.52 o 
 -11  11   9      503.94      585.52     66.07 o 
  -9  11   9      508.69      660.77     75.10 o 
  -7  11   9     1708.24     1714.06    127.61 o 
  -5  11   9     2943.21     2849.14    132.76 o 
  -3  11   9      807.78     1128.14    196.74 o 
  -1  11   9      289.41      396.12     62.95 o 
   1  11   9      248.17      245.14     54.83 o 
  -8  12   9       51.71       75.58     32.49 o 
  -6  12   9      422.21      361.15     84.98 o 
  -4  12   9     1076.03     1010.35    100.89 o 
  -2  12   9       89.57      177.64     45.25 o 
 -16   0  10      240.32      290.86     63.22 o 
 -14   0  10      734.78      787.14    132.92 o 
 -12   0  10     2520.04     2755.77    159.50 o 
 -10   0  10     5131.20     5351.17    251.16 o 
  -8   0  10     6605.15     7314.72    227.71 o 
  -6   0  10     6957.15     6328.85    153.33 o 
  -4   0  10      724.95      664.10     47.87 o 
  -2   0  10       60.76       34.54     18.58 o 
   0   0  10     4981.60     4925.76    149.83 o 
   2   0  10     4613.20     4743.89    392.51 o 
   4   0  10     5180.03     5052.23    239.62 o 
   6   0  10     1362.84     1289.28    148.42 o 
   8   0  10       24.76       33.38     37.55 o 
 -17   1  10       37.92       64.79     28.08 o 
 -15   1  10        1.41       20.56     53.08 o 
 -13   1  10       36.62      104.19     33.21 o 
 -11   1  10     1544.21     1750.38    101.35 o 
  -9   1  10     1069.29     1013.34     61.91 o 
  -7   1  10      311.45      309.10     43.46 o 
  -5   1  10      231.50      194.65     23.02 o 
  -3   1  10        9.72       17.16     17.74 o 
  -1   1  10      185.48      209.80     27.94 o 
   1   1  10     5230.68     5285.34    101.18 o 
   3   1  10      710.75      669.92     28.10 o 
   5   1  10      773.37      748.11     92.84 o 
   7   1  10        0.58        1.22     45.05 o 
 -16   2  10      188.93      118.06     66.75 o 
 -14   2  10      713.35      740.41     66.87 o 
 -12   2  10      599.65      398.26     61.09 o 
 -10   2  10       70.08       85.10     30.59 o 
  -8   2  10      719.87      671.28     48.21 o 
  -6   2  10     3557.23     3288.98     97.37 o 
  -4   2  10     1037.00      956.35     42.11 o 
  -2   2  10       56.37       39.85     16.75 o 
   0   2  10       64.24       79.75     15.47 o 
   2   2  10        4.25       15.11     15.10 o 
   4   2  10       44.64       75.45     18.42 o 
   6   2  10      372.99      328.89     58.74 o 
 -17   3  10      916.77      798.44    123.72 o 
 -15   3  10      575.68      643.94     69.96 o 
 -13   3  10     3090.93     3048.32    108.43 o 
 -11   3  10     2058.11     2092.76    103.73 o 
  -9   3  10     3257.84     3024.33    106.07 o 
  -7   3  10     2935.65     3022.67    102.66 o 
  -5   3  10     2382.55     2204.02     65.07 o 
  -3   3  10     1070.19     1034.90     43.91 o 
  -1   3  10     2657.61     2665.06     72.06 o 
   1   3  10     1789.71     1831.66     59.76 o 
   3   3  10     2193.10     2292.84     58.37 o 
   5   3  10     1011.63     1121.41    102.75 o 
   7   3  10       85.93       86.68     33.94 o 
 -16   4  10        3.07       15.56     33.52 o 
 -14   4  10      493.70      513.29     58.68 o 
 -12   4  10     1091.97     1138.24     78.38 o 
 -10   4  10     5527.84     5669.52    173.85 o 
  -8   4  10     1550.24     1646.82     72.73 o 
  -6   4  10      721.93      650.02     41.91 o 
  -4   4  10        6.53        5.66     19.31 o 
  -2   4  10      119.12       80.68     16.25 o 
   0   4  10     2211.06     2249.47     60.34 o 
   2   4  10     1264.63     1363.79     48.24 o 
   4   4  10     1776.58     1757.24    105.50 o 
   6   4  10      147.87      194.53     58.71 o 
 -15   5  10     1306.54     1122.54    109.77 o 
 -13   5  10      313.09      376.29     56.27 o 
 -11   5  10        0.89      -11.51     54.20 o 
  -9   5  10      914.64      893.78     56.78 o 
  -7   5  10      364.16      318.86     50.85 o 
  -5   5  10     1498.87     1466.21     63.74 o 
  -3   5  10     3085.67     2868.91     78.96 o 
  -1   5  10     1311.80     1211.59     45.96 o 
   1   5  10       11.38       48.00     22.54 o 
   3   5  10        1.97       41.38     11.82 o 
   5   5  10      318.36      206.28     77.19 o 
 -14   6  10     2364.13     2417.65    127.72 o 
 -12   6  10     1305.19     1312.22     94.75 o 
 -10   6  10        5.20       73.35     33.50 o 
  -8   6  10     1507.91     1487.37     68.20 o 
  -6   6  10     2779.17     3019.78     97.78 o 
  -4   6  10     3534.87     3580.90     90.07 o 
  -2   6  10     2832.88     2962.67     72.79 o 
   0   6  10      449.80      497.51     33.84 o 
   2   6  10     1045.68      972.34     61.64 o 
   4   6  10     1141.76     1093.44    154.08 o 
   6   6  10     1825.88     2632.81    327.83 o 
 -15   7  10      403.21      475.11     90.95 o 
 -13   7  10      504.60      687.00     83.02 o 
 -11   7  10       26.87       49.20     29.18 o 
  -9   7  10       25.69       71.24     20.13 o 
  -7   7  10      805.74      797.23     57.84 o 
  -5   7  10      896.21      818.66     47.47 o 
  -3   7  10     1237.81     1252.52     49.83 o 
  -1   7  10      502.06      453.23     36.61 o 
   1   7  10      566.53      596.48     57.84 o 
   3   7  10      154.39      139.18     32.25 o 
   5   7  10      295.05      273.00    143.06 o 
 -14   8  10      341.49      145.94     33.41 o 
 -12   8  10       75.35       45.64     24.64 o 
 -10   8  10       43.95       80.07     25.23 o 
  -8   8  10       85.49       92.68     24.50 o 
  -6   8  10      661.73      529.01    108.39 o 
  -4   8  10      265.08      172.17     28.57 o 
  -2   8  10        0.69       95.97     35.79 o 
   0   8  10        1.34       32.30     34.00 o 
   2   8  10        5.66       18.65     25.47 o 
   4   8  10        4.81      105.74     47.94 o 
 -11   9  10      321.08      234.22     71.77 o 
  -9   9  10      222.90      228.57     71.32 o 
  -7   9  10     1002.24     1154.76     70.93 o 
  -5   9  10     4810.64     5259.51    167.20 o 
  -3   9  10     2594.54     2670.98    140.50 o 
  -1   9  10     1131.58     1287.37     90.38 o 
   1   9  10      144.58      186.98     41.91 o 
 -10  10  10       48.70      105.96     39.09 o 
  -8  10  10      208.33      228.44     51.75 o 
  -6  10  10      837.06      887.41     86.75 o 
  -4  10  10     2367.97     2315.05    149.78 o 
  -2  10  10     1207.99     1475.06    118.77 o 
   0  10  10       53.05       56.65     29.28 o 
  -7  11  10      272.32      181.42     31.57 o 
  -5  11  10        0.13       85.09     62.20 o 
  -3  11  10       59.82       25.93     25.65 o 
 -15   1  11      771.49      757.66     67.95 o 
 -13   1  11      353.06      304.48     71.89 o 
 -11   1  11     2496.89     2613.07    104.02 o 
  -9   1  11     2431.72     2537.92    109.86 o 
  -7   1  11      694.88      776.46     66.50 o 
  -5   1  11     2293.64     2484.98     99.11 o 
  -3   1  11     1433.18     1419.69     58.76 o 
  -1   1  11      563.20      578.82     39.29 o 
   1   1  11     1246.99     1271.43     66.83 o 
   3   1  11     2195.86     2460.15    134.18 o 
   5   1  11     1231.84     1104.60    124.16 o 
 -16   2  11      292.88      285.21     53.42 o 
 -14   2  11       99.43      153.43     41.67 o 
 -12   2  11       83.41       96.59     27.54 o 
 -10   2  11     3954.30     4104.41    125.56 o 
  -8   2  11     2594.30     2719.70    109.53 o 
  -6   2  11     2977.98     2777.16    119.40 o 
  -4   2  11     1350.11     1232.56     51.66 o 
  -2   2  11       74.28       59.94     15.69 o 
   0   2  11      822.12      816.68     39.24 o 
   2   2  11      914.72      874.68     53.42 o 
   4   2  11     2120.27     2076.02    154.12 o 
 -15   3  11      174.44      138.52     28.61 o 
 -13   3  11      378.20      294.36     67.97 o 
 -11   3  11      133.71      136.44     31.72 o 
  -9   3  11     1175.45     1382.62     77.87 o 
  -7   3  11      978.85      956.73     66.27 o 
  -5   3  11       63.40       60.99     24.78 o 
  -3   3  11      953.52      815.09     51.63 o 
  -1   3  11      481.12      367.17     43.58 o 
   1   3  11       76.29       44.95     15.86 o 
   3   3  11      615.75      454.95     73.89 o 
   5   3  11      233.51      121.50     46.28 o 
 -14   4  11     1552.63     1600.42    103.76 o 
 -12   4  11     1399.40     1298.57     81.50 o 
 -10   4  11      339.20      271.79     42.16 o 
  -8   4  11      497.81      501.23     56.11 o 
  -6   4  11     1014.98      971.40     53.79 o 
  -4   4  11     2684.66     2593.30     73.96 o 
  -2   4  11     2649.80     2572.38     61.99 o 
   0   4  11      369.04      296.92     36.90 o 
   2   4  11      386.10      331.39     65.90 o 
   4   4  11      127.57       87.79     27.89 o 
 -13   5  11     1748.10     1843.93    106.92 o 
 -11   5  11     1586.42     1642.19     92.18 o 
  -9   5  11     1204.52     1288.98     79.34 o 
  -7   5  11     1372.54     1427.50     78.98 o 
  -5   5  11     1316.12     1465.51     82.16 o 
  -3   5  11      952.33     1056.56     57.50 o 
  -1   5  11     1018.55     1017.67     59.05 o 
   1   5  11      459.04      416.00     42.90 o 
   3   5  11     1001.99      909.00    190.14 o 
 -14   6  11      108.91      118.45     66.21 o 
 -12   6  11        6.24       53.58     25.42 o 
 -10   6  11      225.33      268.75     44.21 o 
  -8   6  11      140.23      143.15     32.37 o 
  -6   6  11        6.38        5.74     25.70 o 
  -4   6  11       49.74      111.10     24.32 o 
  -2   6  11      161.41      113.66     23.54 o 
   0   6  11        1.62       26.68     22.09 o 
   2   6  11       78.34       47.09     62.59 o 
 -13   7  11     2216.10     2402.46    148.37 o 
 -11   7  11      918.35      833.01     71.42 o 
  -9   7  11       43.04       33.62     27.01 o 
  -7   7  11        1.34       59.44     21.41 o 
  -5   7  11     1018.65      956.72     59.49 o 
  -3   7  11     3009.33     3169.11    126.37 o 
  -1   7  11     1047.39     1190.43     91.92 o 
   1   7  11      256.23      347.08     52.43 o 
 -10   8  11      161.25      219.30     43.22 o 
  -8   8  11       78.95      103.25     33.04 o 
  -6   8  11      483.93      643.89    132.03 o 
  -4   8  11     2109.10     2278.56    145.33 o 
  -2   8  11     3466.92     3807.33    182.38 o 
   0   8  11      820.81      880.50     82.63 o 
  -9   9  11        1.10       40.28     62.88 o 
  -7   9  11       15.37       58.43     31.35 o 
  -5   9  11      165.18      151.43     61.53 o 
  -3   9  11      263.75      196.46     71.33 o 
 -14   0  12      911.38     1030.93    127.89 o 
 -12   0  12      549.50      448.20     70.70 o 
 -10   0  12     2600.30     2747.75    169.88 o 
  -8   0  12     4192.51     4225.02    234.94 o 
  -6   0  12     2458.86     2521.52    163.60 o 
  -4   0  12      353.91      510.11     72.99 o 
  -2   0  12       85.92      146.72     36.73 o 
   0   0  12      484.38      473.94     56.85 o 
   2   0  12      842.09      923.90    154.98 o 
 -13   1  12       98.11       95.04     34.17 o 
 -11   1  12      246.98      226.95     31.98 o 
  -9   1  12      784.08      952.07     72.29 o 
  -7   1  12     1073.64     1082.12     75.71 o 
  -5   1  12      940.50      842.93     58.75 o 
  -3   1  12       97.98       63.11     25.63 o 
  -1   1  12       39.16       45.78     21.06 o 
   1   1  12       15.13       13.97     37.55 o 
 -14   2  12      589.09      524.51     65.32 o 
 -12   2  12      395.65      398.44     51.26 o 
 -10   2  12      228.35      198.60     40.49 o 
  -8   2  12      237.73      183.16     31.36 o 
  -6   2  12        4.88       58.52     20.85 o 
  -4   2  12       17.57       75.00     29.77 o 
  -2   2  12      786.55      773.82     62.53 o 
   0   2  12      837.50      769.97     53.05 o 
   2   2  12      367.40      231.27     60.09 o 
 -13   3  12      464.79      435.29     58.97 o 
 -11   3  12      432.29      430.83     62.63 o 
  -9   3  12     1065.15     1127.10     69.57 o 
  -7   3  12     1546.45     1606.68     84.96 o 
  -5   3  12     2082.82     2104.81    105.05 o 
  -3   3  12     1568.84     1564.13     68.97 o 
  -1   3  12     2145.45     2103.81    114.17 o 
   1   3  12      112.14      122.14     37.52 o 
 -12   4  12       93.46       68.02     36.36 o 
 -10   4  12      665.81      605.04     63.23 o 
  -8   4  12     1040.22     1180.91    129.40 o 
  -6   4  12     1419.52     1317.70     67.80 o 
  -4   4  12     1242.79     1138.96     66.33 o 
  -2   4  12       34.56       74.08     19.01 o 
   0   4  12       66.86       40.10     37.41 o 
 -11   5  12      811.33      750.80     73.45 o 
  -9   5  12       41.66       45.69     38.37 o 
  -7   5  12       35.02       45.93     24.62 o 
  -5   5  12       34.05       23.18     33.90 o 
  -3   5  12     1643.16     1478.93     91.32 o 
  -1   5  12      717.98      643.20     68.53 o 
 -10   6  12     1378.90     1402.59    103.16 o 
  -8   6  12      680.45      669.07     68.48 o 
  -6   6  12      128.59      120.23     22.36 o 
  -4   6  12      202.35      183.15     30.02 o 
  -2   6  12     2489.93     2616.05    172.64 o 
  -9   7  12      291.04      347.91     71.84 o 
  -7   7  12      239.33      160.52     61.44 o 
  -5   7  12       45.19       90.95     31.64 o 
  -3   7  12      197.44      113.55     34.72 o 
  -9   1  13      561.13      587.65     70.91 o 
  -7   1  13     1400.88     1489.93    104.02 o 
  -5   1  13     2098.03     1989.28    120.26 o 
  -3   1  13      290.85      352.28     45.60 o 
 -10   2  13      220.99      198.25     42.59 o 
  -8   2  13      765.06      781.28     73.69 o 
  -6   2  13     2180.25     2310.22    135.71 o 
  -4   2  13     1006.55     1001.87     79.50 o 
  -9   3  13       28.54      110.55     35.10 o 
  -7   3  13      109.37      135.91     26.85 o 
  -5   3  13      581.22      522.70     59.88 o 
  -6   4  13      213.21      178.33     32.34 o 
                                                 
